# Supplementary material for: An experimental study of ultrasonic vibration and the penetration of granular material
Source: Proc Math Phys Eng Sci. 2017 Feb;473(2198):20160673. doi: 10.1098/rspa.2016.0673 (PMC5332609; doi:10.1098/rspa.2016.0673)
Supplement: Raw data of figures for paper "An Experimental Study of Ultrasonic Vibration and the Penetration of Granular Material" [file rspa20160673supp1.xlsx]

## Sheet: Fig 4a
SSC-1	Particle Size	0	0.063	0.15	0.212	0.3	0.425	0.6	1.18
	Weight passing	0	2.38	22.59	49.52	77.86	92.17	96.81	99.79
SSC-2	Particle Size	0	0.053	0.063	0.075	0.09	0.106	0.125	0.15
	Weight passing	0	39.64	70.87	96.66	99.31	99.8	99.96	100
SSC-3	Particle Size	0	0.053	0.063	0.075	0.09	0.106	0.125	0.15	0.212	0.3	0.425	0.6	0.85	1	2	5	6.3
	Weight passing	0	0.01	0.02	0.13	0.36	1.46	9.09	34.55	97.94	99.92	100	100	100	100	100	100	100
ES-3	Particle Size	0	0.053	0.063	0.075	0.09	0.106	0.125	0.15	0.212	0.3	0.425	0.6	0.85	1	2	5	6.3
	Weight passing	0	0.2	0.29	0.3	0.3	0.34	0.35	0.52	1.99	8.67	87.97	99	99.71	100	100	100	100
BP	Particle Size	0	0.09	0.15	0.18	0.212	0.25	0.3	0.355	0.6	1.4
	Weight passing	0	0.52	4.22	14.86	30.68	53.96	81.14	92.8	99.62	99.97

## Sheet: Fig 4b
SSC-1	Particle Size	0	0.063	0.15	0.212	0.3	0.425	0.6	1.18
	Percent of Total	2.38	20.21	26.93	28.34	14.31	4.64	2.98	0.21
SSC-2	Particle Size	0	0.053	0.063	0.075	0.09	0.106	0.125	0.15
	Percent of Total	39.64	31.23	25.79	2.65	0.49	0.16	0.04	0
SSC-3	Particle Size	0	0.053	0.063	0.075	0.09	0.106	0.125	0.15	0.212	0.3	0.425	0.6	0.85	1	2	5	6.3
	Percent of Total	0.01	0.01	0.11	0.23	1.1	7.63	25.46	63.39	1.98	0.08	0	0	0	0	0	0	0
ES-3	Particle Size	0	0.053	0.063	0.075	0.09	0.106	0.125	0.15	0.212	0.3	0.425	0.6	0.85	1	2	5	6.3
	Percent of Total	0.2	0.09	0.01	0	0.04	0.01	0.17	1.47	6.68	29.92	49.39	11.03	0.71	0.29	0	0	0
BP	Particle Size	0	0.09	0.15	0.18	0.212	0.25	0.3	0.355	0.6	1.4
	Percent of Total	0.52	3.7	10.64	15.82	23.28	27.18	11.65	6.82	0.36	0.03

## Sheet: Fig 5
First		Second		Third		Fourth		Fifth		Sixth
x	y	x	y	x	y	x	y	x	y	x	y
-1.32556	-0.28746	-1.17656	0.4791	-1.22656	-0.7985	-1.17656	-0.54298	-0.994558	0.22358	-1.22656	0.73461
-1.34256	-0.457807	-1.15456	-0.28746	-1.23189	-0.28746	-1.18222	-0.202287	-1.00589	-0.457807	-1.21556	0.479097
-1.35896	-0.134148	-1.17676	-0.185252	-1.24636	-0.236356	-1.18656	-0.083044	-1.01456	-0.440772	-1.20996	0.274682
-1.34713	-0.177951	-1.17442	-0.214455	-1.25027	-0.214454	-1.1837	-0.03194	-1.0207	-0.250957	-1.2147	0.11407
-1.346	-0.202287	-1.175	-0.145505	-1.245	-0.202287	-1.173	0.0248421	-1.02045	-0.145505	-1.21178	0.081623
-1.35583	-0.217773	-1.17992	-0.124857	-1.2431	-0.148086	-1.16619	-0.0319402	-1.01729	-0.0783985	-1.21147	-0.00871218
-1.36148	-0.208839	-1.17817	-0.110562	-1.24694	-0.130217	-1.16525	-0.0515956	-1.01002	-0.0909065	-1.21379	-0.0122857
-1.36669	-0.185252	-1.18349	-0.0830442	-1.24422	-0.185252	-1.16242	-0.0660096	-1.00796	-0.134148	-1.20882	-0.0149063
-1.37162	-0.152185	-1.18173	-0.0920625	-1.24409	-0.197277	-1.16215	-0.122124	-1.01226	-0.0920628	-1.20703	-0.0469715
-1.37466	-0.152976	-1.17945	-0.126079	-1.24487	-0.152976	-1.16108	-0.126079	-1.0113	-0.0857342	-1.20298	-0.0722861
-1.37156	-0.165784	-1.17918	-0.0927783	-1.24075	-0.165784	-1.15942	-0.117114	-1.00975	-0.0927786	-1.20208	-0.0927789
-1.36899	-0.198584	-1.17395	-0.120817	-1.23808	-0.209693	-1.16165	-0.0985977	-1.00556	-0.120817	-1.20273	-0.0652694
-1.36552	-0.236355	-1.17352	-0.144369	-1.24112	-0.175031	-1.16024	-0.103486	-1.00604	-0.113707	-1.20264	-0.0830447
-1.36567	-0.21175	-1.175	-0.126577	-1.24004	-0.154968	-1.16022	-0.126577	-1.0046	-0.0887227	-1.20015	-0.0981866
-1.3698	-0.181727	-1.17456	-0.146484	-1.23683	-0.172917	-1.15966	-0.120051	-1.0039	-0.0848066	-1.20139	-0.102429
-1.36965	-0.180306	-1.17682	-0.106123	-1.23778	-0.172064	-1.15972	-0.147336	-1.00172	-0.114366	-1.20195	-0.0813961
-1.36801	-0.202286	-1.17732	-0.117114	-1.23913	-0.1326	-1.15826	-0.140343	-1.0038	-0.101627	-1.20144	-0.0938849
-1.36799	-0.185252	-1.17727	-0.112247	-1.23793	-0.134148	-1.16024	-0.15605	-1.00519	-0.0903444	-1.2005	-0.0830446
-1.36929	-0.170059	-1.17904	-0.107906	-1.23596	-0.156247	-1.16202	-0.156247	-1.00418	-0.100999	-1.20059	-0.0802823
-1.36833	-0.162976	-1.17597	-0.123665	-1.23507	-0.143321	-1.16276	-0.17608	-1.00666	-0.097458	-1.20066	-0.0646998
-1.36666	-0.150351	-1.17844	-0.0942622	-1.23466	-0.137887	-1.16224	-0.193977	-1.0077	-0.0942621	-1.20192	-0.0506374
-1.36628	-0.150786	-1.17721	-0.115133	-1.23351	-0.168614	-1.16291	-0.192383	-1.0094	-0.103248	-1.20114	-0.0319408
-1.36707	-0.156861	-1.18051	-0.0944006	-1.23467	-0.156861	-1.16316	-0.196609	-1.00985	-0.105757	-1.2008	-0.037619
-1.36603	-0.173291	-1.18105	-0.108053	-1.23503	-0.156982	-1.16303	-0.184165	-1.0092	-0.113489	-1.20049	-0.0319408
-1.36778	-0.157092	-1.18088	-0.0945166	-1.23501	-0.141449	-1.16325	-0.19881	-1.00929	-0.115375	-1.20021	-0.0371555
-1.36548	-0.177236	-1.18105	-0.107093	-1.23534	-0.122124	-1.16377	-0.182246	-1.0097	-0.122124	-1.19962	-0.0369509
-1.36618	-0.166932	-1.18122	-0.109078	-1.2372	-0.123542	-1.1655	-0.186216	-1.00975	-0.138005	-1.20063	-0.0367619
-1.36652	-0.166669	-1.18107	-0.124857	-1.23712	-0.120211	-1.1653	-0.185252	-1.0107	-0.124857	-1.20038	-0.0412324
-1.36596	-0.179872	-1.18179	-0.112631	-1.23821	-0.121596	-1.166	-0.197804	-1.00986	-0.130562	-1.20042	-0.0498719
-1.36713	-0.18352	-1.18161	-0.101234	-1.23866	-0.109896	-1.16552	-0.200843	-1.01019	-0.122888	-1.20046	-0.0535949
-1.36605	-0.195305	-1.18118	-0.103151	-1.23935	-0.098962	-1.16508	-0.203683	-1.00941	-0.111528	-1.20077	-0.0570738
-1.36715	-0.186063	-1.18157	-0.0927783	-1.23816	-0.113058	-1.16651	-0.194175	-1.00789	-0.129281	-1.20027	-0.0603318
-1.36613	-0.193114	-1.18245	-0.0909064	-1.23831	-0.110562	-1.16682	-0.193114	-1.00928	-0.114493	-1.20082	-0.0555271
-1.36716	-0.192117	-1.18129	-0.0891463	-1.2392	-0.108215	-1.1676	-0.195931	-1.00959	-0.112028	-1.20035	-0.054823
-1.3662	-0.209693	-1.18188	-0.0763786	-1.23811	-0.120817	-1.16834	-0.19488	-1.0082	-0.109707	-1.20063	-0.0578629
-1.36694	-0.201087	-1.18057	-0.0751269	-1.23849	-0.118313	-1.16812	-0.197488	-1.00876	-0.103918	-1.19973	-0.049935
-1.36559	-0.210454	-1.18024	-0.0669431	-1.23861	-0.119447	-1.1679	-0.192953	-1.00974	-0.101946	-1.20024	-0.0389411
-1.36696	-0.192066	-1.18037	-0.0660097	-1.23741	-0.120521	-1.16769	-0.178438	-1.00933	-0.106893	-1.19962	-0.0387545
-1.36718	-0.197862	-1.17964	-0.0684432	-1.23843	-0.124857	-1.16792	-0.177952	-1.00874	-0.108264	-1.19947	-0.0385775
-1.36741	-0.180724	-1.18061	-0.0675191	-1.23834	-0.128973	-1.16794	-0.180724	-1.00965	-0.0998632	-1.1991	-0.0448783
-1.3672	-0.189668	-1.1795	-0.063486	-1.23764	-0.120268	-1.16836	-0.180205	-1.00826	-0.101341	-1.19897	-0.050868
-1.36761	-0.198182	-1.17884	-0.0596473	-1.23778	-0.121218	-1.16876	-0.179711	-1.00814	-0.0965898	-1.19903	-0.0534904
-1.36799	-0.191264	-1.17821	-0.0620015	-1.23751	-0.122124	-1.16896	-0.167216	-1.00918	-0.0950687	-1.19831	-0.0620017
-1.36779	-0.202287	-1.17818	-0.0671845	-1.23708	-0.122988	-1.16933	-0.161169	-1.00942	-0.0965544	-1.1982	-0.0642477
-1.36759	-0.204201	-1.17833	-0.0577794	-1.23777	-0.123813	-1.16949	-0.161136	-1.00984	-0.0864894	-1.19791	-0.0663927
-1.36794	-0.203223	-1.17812	-0.0515957	-1.23753	-0.124601	-1.16893	-0.161104	-1.00915	-0.0909063	-1.19781	-0.0684434
-1.3674	-0.210529	-1.17791	-0.0539206	-1.23783	-0.128104	-1.16839	-0.166569	-1.00919	-0.0813957	-1.19826	-0.075901
-1.3681	-0.20139	-1.17754	-0.0561475	-1.23776	-0.128769	-1.16839	-0.171804	-1.00976	-0.0830442	-1.19834	-0.0749755
-1.36757	-0.211067	-1.17786	-0.0661853	-1.23753	-0.129407	-1.16873	-0.163652	-1.01064	-0.0846247	-1.19824	-0.0767224
-1.36773	-0.21003	-1.1785	-0.0629125	-1.23764	-0.130019	-1.16889	-0.15841	-1.01015	-0.0835604	-1.19897	-0.0654937
-1.36788	-0.203973	-1.17782	-0.0597693	-1.23775	-0.138196	-1.16888	-0.158435	-1.01017	-0.0825382	-1.19935	-0.0597695
-1.36771	-0.195671	-1.1778	-0.0567481	-1.23721	-0.136133	-1.16935	-0.15846	-1.00987	-0.0815557	-1.19956	-0.0641907
-1.36722	-0.202287	-1.17857	-0.0489751	-1.23764	-0.134148	-1.16934	-0.15605	-1.01037	-0.0806107	-1.19928	-0.0562759
-1.36753	-0.201491	-1.17776	-0.0582088	-1.23821	-0.127462	-1.16902	-0.156118	-1.0096	-0.082089	-1.19933	-0.0558211
-1.36828	-0.189003	-1.17836	-0.0600711	-1.2383	-0.130398	-1.16916	-0.156184	-1.00979	-0.0741363	-1.19923	-0.0530388
-1.36886	-0.190777	-1.17804	-0.0641682	-1.23734	-0.142435	-1.1699	-0.156247	-1.01026	-0.06647	-1.19913	-0.0526586
-1.36898	-0.185704	-1.17714	-0.0703815	-1.23759	-0.142741	-1.17017	-0.156308	-1.01013	-0.0703814	-1.19932	-0.0477695
-1.36895	-0.187474	-1.17742	-0.0608253	-1.2387	-0.143036	-1.16999	-0.151924	-1.01001	-0.0719347	-1.19951	-0.0430504
-1.36877	-0.182631	-1.17741	-0.0668833	-1.23849	-0.149872	-1.17025	-0.145505	-1.01004	-0.0690671	-1.19955	-0.0363087
-1.36805	-0.188688	-1.1774	-0.0662961	-1.23801	-0.14789	-1.17022	-0.145743	-1.00964	-0.0813265	-1.19959	-0.0276464
-1.36818	-0.17765	-1.17807	-0.0657282	-1.23824	-0.152309	-1.16965	-0.141751	-1.01009	-0.0783985	-1.19962	-0.0277174
-1.36762	-0.18359	-1.17831	-0.0734884	-1.23845	-0.152429	-1.1699	-0.146197	-1.01052	-0.077643	-1.19979	-0.0298635
-1.36815	-0.179119	-1.17789	-0.0728236	-1.23787	-0.150501	-1.17001	-0.138237	-1.0096	-0.0850884	-1.19957	-0.0298967
-1.36761	-0.182838	-1.17761	-0.0721798	-1.23822	-0.140586	-1.17051	-0.136563	-1.00936	-0.0802276	-1.19999	-0.0299289
-1.3676	-0.178517	-1.17773	-0.0675944	-1.23843	-0.148806	-1.1706	-0.13296	-1.00964	-0.0814597	-1.2004	-0.0319409
-1.36774	-0.178517	-1.17722	-0.0755175	-1.23843	-0.144844	-1.17035	-0.134941	-1.00952	-0.0834405	-1.20091	-0.0319409
-1.36799	-0.174556	-1.17773	-0.0715559	-1.2383	-0.146825	-1.17035	-0.138902	-1.00926	-0.0834405	-1.20066	-0.0378832
-1.36786	-0.174556	-1.17824	-0.0656136	-1.23805	-0.148806	-1.17035	-0.142864	-1.00978	-0.0735366	-1.20143	-0.0359025
-1.36735	-0.180498	-1.17824	-0.0715559	-1.23818	-0.150787	-1.17061	-0.142864	-1.00901	-0.0755174	-1.20155	-0.0398641
-1.36709	-0.18644	-1.17824	-0.0735367	-1.2383	-0.144844	-1.17036	-0.144844	-1.00888	-0.0755174	-1.20219	-0.0359025
-1.36761	-0.180498	-1.17836	-0.0675944	-1.23804	-0.140883	-1.17126	-0.138902	-1.00875	-0.0794789	-1.20233	-0.0299602
-1.36812	-0.178517	-1.17785	-0.0715559	-1.23726	-0.150787	-1.17088	-0.144844	-1.00926	-0.0814597	-1.20271	-0.0259986
-1.36877	-0.174556	-1.17747	-0.0755175	-1.23713	-0.154748	-1.17164	-0.146825	-1.00913	-0.0913636	-1.20245	-0.0279794
-1.36916	-0.166633	-1.17836	-0.0695752	-1.2374	-0.150787	-1.17139	-0.152768	-1.00978	-0.087402	-1.20219	-0.0279794
-1.36929	-0.166633	-1.17836	-0.0675944	-1.23688	-0.154748	-1.1719	-0.146825	-1.01016	-0.0854212	-1.20232	-0.0220371
-1.36839	-0.166633	-1.17759	-0.0715559	-1.23688	-0.154748	-1.17178	-0.150787	-1.01003	-0.0893828	-1.20219	-0.0160948
-1.36787	-0.170594	-1.1772	-0.0715559	-1.23663	-0.150787	-1.17203	-0.152768	-1.01016	-0.0953251	-1.20181	-0.0121333
-1.36748	-0.176537	-1.1772	-0.0735367	-1.23611	-0.160691	-1.17152	-0.154748	-1.01041	-0.0893828	-1.20168	-0.0160948
-1.36696	-0.182479	-1.17681	-0.0735367	-1.23636	-0.152767	-1.17203	-0.154748	-1.01016	-0.0834405	-1.20207	-0.0101525
-1.36645	-0.188421	-1.17681	-0.0715559	-1.23688	-0.144844	-1.17178	-0.160691	-1.00977	-0.0814598	-1.20207	-0.0121333
-1.36606	-0.192383	-1.17681	-0.0675944	-1.23585	-0.148806	-1.17216	-0.15871	-1.00912	-0.0854213	-1.20207	-0.00817174
-1.36581	-0.198325	-1.17707	-0.0735367	-1.23636	-0.146825	-1.17216	-0.15871	-1.00977	-0.0814598	-1.20194	-0.00222949
-1.36543	-0.198325	-1.17681	-0.0656137	-1.23624	-0.146825	-1.17204	-0.164652	-1.0099	-0.0834405	-1.20219	0.00371284
-1.36581	-0.198325	-1.17669	-0.0675945	-1.23624	-0.156729	-1.17242	-0.160691	-1.00939	-0.0893829	-1.20206	0.00173207
-1.36619	-0.196344	-1.17695	-0.071556	-1.23727	-0.152767	-1.17267	-0.166633	-1.00977	-0.0874021	-1.20181	0.00173207
-1.36684	-0.190402	-1.17682	-0.0735368	-1.23753	-0.148806	-1.17319	-0.166633	-1.01002	-0.0834405	-1.20206	0.00965517
-1.36774	-0.18446	-1.17695	-0.0794791	-1.23702	-0.150787	-1.17319	-0.168614	-1.01028	-0.0834405	-1.20168	0.00371284
-1.36826	-0.174556	-1.17771	-0.0755176	-1.23714	-0.146825	-1.17357	-0.168614	-1.01041	-0.0893828	-1.20195	0.00569362
-1.36839	-0.168614	-1.17758	-0.071556	-1.2365	-0.144844	-1.17357	-0.164652	-1.01118	-0.0874021	-1.20208	0.0116359
-1.36826	-0.172575	-1.1772	-0.0695752	-1.23586	-0.148806	-1.17395	-0.164652	-1.01105	-0.0854214	-1.20195	0.0155975
-1.36878	-0.172575	-1.1772	-0.0675945	-1.23625	-0.150787	-1.17409	-0.162671	-1.0104	-0.0953252	-1.20247	0.0175783
-1.36916	-0.166633	-1.17733	-0.071556	-1.2365	-0.148806	-1.17447	-0.156729	-1.01079	-0.0913637	-1.20259	0.0235205
-1.36864	-0.166633	-1.17694	-0.0755176	-1.23689	-0.148806	-1.1746	-0.162671	-1.01015	-0.0913637	-1.20247	0.019559
-1.36774	-0.178517	-1.17719	-0.0735368	-1.23715	-0.144844	-1.17447	-0.15871	-1.01028	-0.097306	-1.20247	0.027482
-1.368	-0.176537	-1.17719	-0.0794791	-1.23715	-0.144844	-1.17511	-0.148806	-1.01131	-0.0933445	-1.20195	0.0195589
-1.36838	-0.172575	-1.17656	-0.0854214	-1.23689	-0.144844	-1.1746	-0.152768	-1.01157	-0.08146	-1.20169	0.0235204
-1.36825	-0.172575	-1.17668	-0.0814599	-1.2365	-0.150787	-1.17485	-0.152768	-1.01092	-0.0854215	-1.20169	0.0215396
-1.36786	-0.178517	-1.17681	-0.0755176	-1.23688	-0.150787	-1.17511	-0.152768	-1.01105	-0.0854215	-1.20169	0.0274819
-1.36798	-0.180498	-1.17618	-0.0834407	-1.23676	-0.144844	-1.17536	-0.148806	-1.01119	-0.0874023	-1.20182	0.0215395
-1.36863	-0.174556	-1.17669	-0.08146	-1.23702	-0.144844	-1.17498	-0.148806	-1.01119	-0.0874023	-1.20169	0.0235203
-1.36798	-0.184459	-1.17669	-0.0794792	-1.23702	-0.148806	-1.17498	-0.148806	-1.01106	-0.0854215	-1.20195	0.0235203
-1.36785	-0.188421	-1.17592	-0.0874023	-1.23728	-0.142864	-1.17537	-0.150787	-1.01081	-0.0834408	-1.20168	0.0255011
-1.36862	-0.182479	-1.17682	-0.0834407	-1.23766	-0.142864	-1.1755	-0.150787	-1.01029	-0.0854215	-1.20206	0.0274819
-1.3685	-0.180498	-1.1772	-0.0834407	-1.2374	-0.144844	-1.17589	-0.142864	-1.00953	-0.0854215	-1.20167	0.0215396
-1.36824	-0.188421	-1.1772	-0.0834407	-1.23817	-0.138902	-1.17653	-0.138902	-1.00953	-0.0874022	-1.20181	0.0255012
-1.36812	-0.196344	-1.17681	-0.0893831	-1.2383	-0.140883	-1.1764	-0.13296	-1.00991	-0.0874022	-1.20142	0.0175781
-1.36838	-0.198325	-1.17695	-0.0834407	-1.23895	-0.136921	-1.17628	-0.13296	-1.00953	-0.0913638	-1.20257	0.0235203
-1.36877	-0.194363	-1.17669	-0.0794792	-1.23908	-0.130979	-1.17602	-0.134941	-1.0094	-0.089383	-1.20244	0.0136164
-1.36851	-0.194363	-1.17579	-0.0874023	-1.23831	-0.138902	-1.17628	-0.128998	-1.00966	-0.0834407	-1.2036	0.0195587
-1.36812	-0.196344	-1.17527	-0.0913638	-1.23882	-0.13296	-1.17564	-0.127018	-1.0094	-0.0933446	-1.20257	0.0175779
-1.36851	-0.196344	-1.17553	-0.0854215	-1.23831	-0.130979	-1.17578	-0.123056	-1.00992	-0.089383	-1.20282	0.0235202
-1.36928	-0.18644	-1.17527	-0.0893831	-1.23831	-0.130979	-1.17565	-0.127018	-1.01043	-0.0834407	-1.20257	0.0195586
-1.36915	-0.182479	-1.17514	-0.0893831	-1.23805	-0.134941	-1.17514	-0.127018	-1.00992	-0.0874022	-1.20295	0.0255009
-1.36825	-0.194363	-1.17514	-0.0913638	-1.2378	-0.140883	-1.17565	-0.117114	-1.01005	-0.0814599	-1.2027	0.0215393
-1.36838	-0.196344	-1.17527	-0.0874023	-1.23818	-0.142864	-1.17502	-0.121075	-1.00967	-0.0834407	-1.2027	0.0215393
-1.36851	-0.190401	-1.1754	-0.0834407	-1.23753	-0.148806	-1.17566	-0.115133	-1.00928	-0.0814599	-1.20219	0.0215393
-1.36851	-0.190401	-1.17425	-0.0913638	-1.23728	-0.148806	-1.17489	-0.117114	-1.00902	-0.0755176	-1.2018	0.0215393
-1.36864	-0.190401	-1.17476	-0.0854215	-1.23715	-0.146825	-1.17464	-0.113152	-1.00877	-0.0755176	-1.20129	0.0235201
-1.36877	-0.18644	-1.1754	-0.0834407	-1.23727	-0.156729	-1.17502	-0.111171	-1.00864	-0.0814599	-1.20154	0.0235201
-1.36787	-0.194363	-1.17437	-0.0874023	-1.23727	-0.156729	-1.17541	-0.111171	-1.00864	-0.0774983	-1.20129	0.0235201
-1.36787	-0.188421	-1.17412	-0.0953254	-1.23676	-0.16069	-1.17529	-0.105229	-1.00838	-0.0774983	-1.20129	0.0235201
-1.36788	-0.184459	-1.17437	-0.0913638	-1.23676	-0.154748	-1.17516	-0.103248	-1.008	-0.0834407	-1.20078	0.0294624
-1.3671	-0.184459	-1.17399	-0.089383	-1.23637	-0.154748	-1.17529	-0.0992868	-1.00762	-0.0874022	-1.20103	0.0255009
-1.36671	-0.18644	-1.17387	-0.0933446	-1.23637	-0.16069	-1.17503	-0.0992868	-1.00813	-0.0814599	-1.20103	0.0294624
-1.36761	-0.180498	-1.174	-0.0913638	-1.23637	-0.162671	-1.17503	-0.097306	-1.00878	-0.0814599	-1.20078	0.0255009
-1.36788	-0.178517	-1.17349	-0.089383	-1.23625	-0.168613	-1.17491	-0.0992867	-1.00878	-0.0814599	-1.20078	0.0294624
-1.3671	-0.182478	-1.17259	-0.0973061	-1.2365	-0.168613	-1.17414	-0.103248	-1.00891	-0.0814599	-1.20078	0.0274817
-1.36671	-0.188421	-1.17361	-0.0933446	-1.23676	-0.162671	-1.17388	-0.105229	-1.00916	-0.073537	-1.20091	0.0354048
-1.36748	-0.184459	-1.17323	-0.089383	-1.23612	-0.166633	-1.17388	-0.10721	-1.00839	-0.0794792	-1.20065	0.033424
-1.36736	-0.180498	-1.17271	-0.0973061	-1.23676	-0.154748	-1.17376	-0.111171	-1.00839	-0.0794792	-1.20026	0.0354048
-1.36684	-0.184459	-1.17336	-0.101268	-1.23663	-0.15871	-1.17325	-0.111171	-1.00916	-0.0774984	-1.20064	0.0373855
-1.36684	-0.188421	-1.174	-0.0933445	-1.23625	-0.154748	-1.17312	-0.109191	-1.00929	-0.0774984	-1.20103	0.0373855
-1.36736	-0.178517	-1.17426	-0.0973061	-1.23689	-0.125037	-1.17326	-0.10721	-1.00916	-0.0854215	-1.20116	0.0373855
-1.3671	-0.178517	-1.17349	-0.103248	-1.23715	-0.087402	-1.17249	-0.113152	-1.01044	-0.0755176	-1.20103	0.0373855
-1.36684	-0.178517	-1.17349	-0.105229	-1.23676	-0.0458056	-1.17223	-0.0933447	-1.01005	-0.0774984	-1.20103	0.0314432
-1.36696	-0.184459	-1.17426	-0.105229	-1.23715	0.00371336	-1.173	-0.0675947	-1.0098	-0.0794791	-1.20155	0.0314432
-1.36684	-0.184459	-1.17413	-0.115133	-1.23676	0.0552134	-1.17288	-0.0359024	-1.01018	-0.0755176	-1.20129	0.0314432
-1.36709	-0.184459	-1.17477	-0.111171	-1.23676	0.0928482	-1.17326	0.0116362	-1.00941	-0.0755176	-1.20142	0.0314432
-1.36658	-0.192382	-1.17489	-0.103248	-1.23688	0.12256	-1.17237	0.0453096	-1.00877	-0.0794791	-1.20129	0.0274817
-1.36646	-0.194363	-1.17464	-0.113152	-1.23727	0.144348	-1.17314	0.0908674	-1.00916	-0.0794791	-1.2018	0.0314432
-1.36582	-0.198324	-1.17464	-0.119095	-1.23727	0.162175	-1.17276	0.120579	-1.00928	-0.0854215	-1.2018	0.0274817
-1.36543	-0.192382	-1.17527	-0.109191	-1.23675	0.181983	-1.17264	0.150291	-1.00941	-0.0834407	-1.20244	0.0314431
-1.36479	-0.202286	-1.17464	-0.113152	-1.23688	0.209713	-1.17238	0.166137	-1.00967	-0.0854215	-1.20193	0.0294624
-1.36491	-0.21219	-1.17412	-0.117114	-1.23726	0.237444	-1.17238	0.17406	-1.00877	-0.0913638	-1.20271	0.0373854
-1.3653	-0.208228	-1.17426	-0.119094	-1.23662	0.243387	-1.17277	0.193868	-1.00915	-0.089383	-1.20245	0.0314431
-1.36491	-0.208228	-1.17426	-0.123056	-1.23726	0.263194	-1.17289	0.219617	-1.00953	-0.0874022	-1.20322	0.0393662
-1.36414	-0.21219	-1.17451	-0.128998	-1.2374	0.27904	-1.17328	0.233482	-1.0089	-0.0933446	-1.20257	0.0334239
-1.36401	-0.208228	-1.17477	-0.123056	-1.23675	0.288944	-1.17328	0.249329	-1.00902	-0.0973061	-1.20296	0.0354046
-1.36439	-0.204267	-1.17502	-0.123056	-1.23688	0.312714	-1.17302	0.259233	-1.00928	-0.0913639	-1.20245	0.0373854
-1.36439	-0.210209	-1.17464	-0.121075	-1.2365	0.338464	-1.17302	0.273098	-1.00864	-0.0913639	-1.20335	0.0433277
-1.36388	-0.210209	-1.17426	-0.125037	-1.23611	0.348367	-1.17302	0.298848	-1.00852	-0.0913639	-1.20271	0.0373854
-1.364	-0.208228	-1.17438	-0.123056	-1.23662	0.370156	-1.17276	0.312713	-1.00878	-0.0913639	-1.20373	0.0413469
-1.364	-0.206247	-1.17438	-0.128998	-1.23662	0.384021	-1.17315	0.32856	-1.00878	-0.0953254	-1.20271	0.0354046
-1.36412	-0.206247	-1.17489	-0.13296	-1.23598	0.403829	-1.17251	0.338464	-1.00774	-0.105229	-1.20309	0.0433277
-1.36426	-0.202286	-1.17489	-0.134941	-1.23572	0.419675	-1.17302	0.352329	-1.008	-0.105229	-1.20245	0.0393662
-1.364	-0.206247	-1.17438	-0.144845	-1.23572	0.439482	-1.17277	0.374118	-1.00864	-0.105229	-1.20296	0.0373854
-1.36477	-0.206247	-1.17476	-0.142864	-1.2361	0.463252	-1.17277	0.401849	-1.00812	-0.111172	-1.20334	0.041347
-1.36464	-0.202286	-1.17489	-0.142864	-1.23584	0.477117	-1.17264	0.421656	-1.00877	-0.113152	-1.20347	0.0492701
-1.36399	-0.208228	-1.17528	-0.146825	-1.23623	0.506829	-1.172	0.421656	-1.00889	-0.10721	-1.20384	0.0492701
-1.36386	-0.206247	-1.17541	-0.142864	-1.23547	0.520694	-1.17277	0.437503	-1.00812	-0.109191	-1.2041	0.0532316
-1.3636	-0.206247	-1.17541	-0.136921	-1.23495	0.53654	-1.17188	0.449387	-1.00774	-0.109191	-1.20449	0.0571932
-1.3636	-0.208228	-1.1749	-0.136921	-1.23572	0.566252	-1.17149	0.459291	-1.00749	-0.115133	-1.20436	0.0571932
-1.36438	-0.202286	-1.1749	-0.13296	-1.23482	0.580117	-1.17149	0.473156	-1.00761	-0.111172	-1.20359	0.0512509
-1.36425	-0.204267	-1.17439	-0.134941	-1.23508	0.599924	-1.17098	0.489003	-1.00812	-0.113152	-1.20411	0.0492701
-1.36361	-0.208228	-1.17451	-0.138902	-1.23469	0.621713	-1.17098	0.496926	-1.00736	-0.117114	-1.20334	0.0472893
-1.36374	-0.216151	-1.17451	-0.134941	-1.2343	0.635578	-1.1711	0.502868	-1.00736	-0.119095	-1.2036	0.0433278
-1.36386	-0.216151	-1.17464	-0.134941	-1.23456	0.651424	-1.17059	0.512772	-1.00774	-0.121075	-1.20373	0.0472894
-1.36374	-0.218132	-1.17464	-0.138902	-1.23468	0.673212	-1.17033	0.53456	-1.00762	-0.121075	-1.20398	0.0512509
-1.36336	-0.222094	-1.17439	-0.142864	-1.23455	0.687078	-1.17008	0.546445	-1.00762	-0.119095	-1.20373	0.0433279
-1.36349	-0.220113	-1.174	-0.148806	-1.23455	0.706886	-1.16995	0.552387	-1.00749	-0.119095	-1.20412	0.0433279
-1.36349	-0.224074	-1.17464	-0.138902	-1.23404	0.720751	-1.16995	0.566253	-1.00749	-0.121075	-1.20334	0.0413471
-1.36298	-0.224074	-1.17477	-0.136921	-1.23365	0.738578	-1.16944	0.566253	-1.00826	-0.119095	-1.20347	0.0413471
-1.36208	-0.230017	-1.17426	-0.142864	-1.23352	0.758385	-1.16957	0.576157	-1.00813	-0.121075	-1.20333	0.0334241
-1.36221	-0.235959	-1.17387	-0.140883	-1.23301	0.77027	-1.16905	0.582099	-1.00826	-0.127018	-1.20411	0.0413472
-1.36157	-0.235959	-1.17374	-0.140883	-1.23365	0.79602	-1.1688	0.592003	-1.00839	-0.128998	-1.20347	0.0373856
-1.36105	-0.239921	-1.1736	-0.138902	-1.23365	0.817808	-1.16829	0.601907	-1.00826	-0.128998	-1.20398	0.0413472
-1.36066	-0.239921	-1.17424	-0.140883	-1.23288	0.829693	-1.16854	0.619734	-1.00762	-0.130979	-1.2041	0.0373857
-1.36092	-0.245863	-1.17526	-0.130979	-1.2325	0.8495	-1.16803	0.617753	-1.00774	-0.130979	-1.2041	0.0413472
-1.36105	-0.245863	-1.1754	-0.128998	-1.23224	0.869308	-1.16803	0.619734	-1.00711	-0.136922	-1.2041	0.0354049
-1.36093	-0.245863	-1.17527	-0.13296	-1.23147	0.883173	-1.16752	0.623696	-1.00711	-0.13296	-1.20423	0.0413472
-1.36055	-0.251805	-1.17553	-0.128998	-1.23108	0.904961	-1.16739	0.641522	-1.00711	-0.130979	-1.20359	0.0373856
-1.36081	-0.259728	-1.17502	-0.134941	-1.23095	0.924769	-1.16688	0.647465	-1.00698	-0.134941	-1.20397	0.0314433
-1.3612	-0.259728	-1.1754	-0.13296	-1.23056	0.92873	-1.1661	0.651427	-1.0071	-0.134941	-1.20397	0.0294626
-1.36146	-0.255767	-1.17579	-0.134941	-1.23043	0.942596	-1.16559	0.667273	-1.00762	-0.125037	-1.20384	0.0274818
-1.36119	-0.267651	-1.17528	-0.136921	-1.23068	0.972308	-1.16636	0.671234	-1.00698	-0.123056	-1.20307	0.0235203
-1.36183	-0.267651	-1.17489	-0.138902	-1.23004	0.990134	-1.16584	0.677177	-1.00659	-0.127018	-1.20333	0.0294626
-1.36222	-0.26369	-1.17412	-0.140883	-1.22991	1.0139	-1.16533	0.689062	-1.00722	-0.125037	-1.20294	0.0235203
-1.36184	-0.267651	-1.17374	-0.136921	-1.22952	1.02975	-1.16508	0.702927	-1.00696	-0.128999	-1.20268	0.0294626
-1.36119	-0.273593	-1.17426	-0.136921	-1.22913	1.03371	-1.16482	0.710851	-1.00735	-0.128999	-1.20229	0.025501
-1.36183	-0.269632	-1.17464	-0.134941	-1.22964	1.05154	-1.16457	0.710851	-1.00799	-0.127018	-1.20306	0.0334241
-1.36235	-0.267651	-1.1749	-0.134941	-1.22951	1.06738	-1.16419	0.724716	-1.00799	-0.13296	-1.20216	0.0235203
-1.36209	-0.271613	-1.17529	-0.128998	-1.22887	1.07333	-1.16329	0.730658	-1.00812	-0.13296	-1.20281	0.0294626
-1.36196	-0.279536	-1.17516	-0.13296	-1.22874	1.09709	-1.16342	0.740562	-1.00812	-0.128999	-1.20242	0.0294626
-1.36235	-0.277555	-1.17503	-0.140883	-1.22874	1.12086	-1.16329	0.746505	-1.00774	-0.134941	-1.20229	0.035405
-1.36247	-0.281516	-1.17554	-0.138902	-1.22836	1.13077	-1.16291	0.752447	-1.00812	-0.134941	-1.20153	0.0255012
-1.36247	-0.281516	-1.17516	-0.144844	-1.22836	1.14463	-1.16253	0.772254	-1.00838	-0.13296	-1.20191	0.0314435
-1.36234	-0.283497	-1.17453	-0.146825	-1.22874	1.16642	-1.16228	0.792062	-1.00812	-0.138902	-1.20089	0.0215397
-1.36285	-0.283497	-1.17478	-0.142864	-1.22836	1.17831	-1.16125	0.792062	-1.00851	-0.13296	-1.20141	0.0294628
-1.36337	-0.285478	-1.17491	-0.136921	-1.22798	1.18821	-1.16112	0.805928	-1.00812	-0.130979	-1.20077	0.0195589
-1.3635	-0.29142	-1.17517	-0.136921	-1.22798	1.20406	-1.15984	0.807908	-1.00787	-0.13296	-1.2009	0.0215397
-1.3635	-0.28944	-1.17568	-0.13296	-1.22836	1.21396	-1.15946	0.813851	-1.00787	-0.13296	-1.2	0.0116358
-1.36375	-0.28944	-1.17543	-0.134941	-1.2285	1.22981	-1.15857	0.821774	-1.00761	-0.13296	-1.20103	0.0155974
-1.36337	-0.297363	-1.17465	-0.144844	-1.22811	1.25159	-1.15818	0.829697	-1.00697	-0.136922	-1.20078	0.00965504
-1.36298	-0.301324	-1.17503	-0.146825	-1.22747	1.25952	-1.15843	0.845543	-1.00697	-0.134941	-1.20065	0.0116358
-1.3635	-0.297363	-1.17503	-0.148806	-1.22734	1.28131	-1.15818	0.859408	-1.00748	-0.130979	-1.20052	0.0037128
-1.36415	-0.28944	-1.17567	-0.148806	-1.2267	1.28725	-1.15792	0.861389	-1.00748	-0.130979	-1.20065	-0.000248744
-1.36415	-0.285478	-1.17606	-0.138902	-1.22644	1.29715	-1.15805	0.869312	-1.00671	-0.138902	-1.20039	0.00569351
-1.36415	-0.285478	-1.17645	-0.134941	-1.22657	1.313	-1.15716	0.875255	-1.00684	-0.148806	-1.20013	0.00173196
-1.36453	-0.281516	-1.17619	-0.134941	-1.22542	1.32686	-1.15728	0.901004	-1.00723	-0.150787	-1.20001	-0.000248822
-1.3648	-0.271613	-1.17594	-0.136921	-1.22554	1.34271	-1.15587	0.908927	-1.00736	-0.152768	-1.20078	0.00371274
-1.36441	-0.271613	-1.17568	-0.130979	-1.22516	1.36252	-1.15574	0.920812	-1.00684	-0.156729	-1.20027	-0.00222952
-1.36389	-0.277555	-1.17543	-0.142864	-1.22451	1.38034	-1.15498	0.922793	-1.00659	-0.160691	-1.20066	-0.00619107
-1.36402	-0.277555	-1.17606	-0.136921	-1.22425	1.39817	-1.15472	0.920812	-1.00761	-0.148806	-1.20079	-0.0042103
-1.36416	-0.275574	-1.17606	-0.13296	-1.22399	1.416	-1.1546	0.94062	-1.00723	-0.152768	-1.20053	-0.00817184
-1.36351	-0.285478	-1.17696	-0.128998	-1.22309	1.42392	-1.15409	0.954485	-1.00672	-0.162672	-1.20028	-0.00817184
-1.36287	-0.295382	-1.1776	-0.125037	-1.22374	1.44571	-1.15396	0.96637	-1.00749	-0.160691	-1.20028	-0.00817184
-1.36261	-0.295382	-1.17709	-0.125037	-1.22297	1.45561	-1.15344	0.970331	-1.00736	-0.156729	-1.19989	-0.00817184
-1.36274	-0.299343	-1.17646	-0.134941	-1.22245	1.45957	-1.15344	0.970331	-1.00608	-0.164652	-1.19989	-0.0101526
-1.36299	-0.301324	-1.17658	-0.134941	-1.22322	1.48334	-1.15332	0.974293	-1.00608	-0.162672	-1.20002	-0.00817193
-1.36222	-0.301324	-1.17671	-0.130979	-1.22246	1.50315	-1.15293	0.980235	-1.0071	-0.152768	-1.20078	-0.00619116
-1.3617	-0.307266	-1.17658	-0.13296	-1.22233	1.52296	-1.15216	0.986178	-1.00671	-0.154749	-1.20002	-0.0141142
-1.3617	-0.313209	-1.17709	-0.128998	-1.22194	1.54277	-1.15216	1.00202	-1.0071	-0.134941	-1.20066	-0.00817187
-1.36247	-0.301324	-1.17709	-0.125037	-1.22143	1.55663	-1.15191	1.00202	-1.00697	-0.128999	-1.1995	-0.0121333
-1.36195	-0.305286	-1.17658	-0.128998	-1.22065	1.56852	-1.15153	1.004	-1.00645	-0.136922	-1.20053	-0.00222947
-1.36144	-0.313209	-1.17684	-0.13296	-1.2204	1.57842	-1.15101	1.004	-1.00606	-0.130979	-1.20067	0.00173247
-1.36234	-0.305286	-1.17671	-0.138902	-1.22001	1.59823	-1.15063	1.01193	-1.00606	-0.10721	-1.20105	0.0274821
-1.36234	-0.297363	-1.17607	-0.146825	-1.2195	1.61803	-1.1505	1.01985	-1.0067	-0.0794791	-1.20105	0.0472898
-1.36195	-0.303305	-1.17671	-0.142864	-1.21936	1.6319	-1.15037	1.02777	-1.00657	-0.0398637	-1.20131	0.0928477
-1.36182	-0.307267	-1.17671	-0.136921	-1.21924	1.63982	-1.1496	1.03174	-1.00605	-0.00421022	-1.20157	0.130482
-1.3617	-0.309247	-1.17696	-0.130979	-1.21924	1.65963	-1.14934	1.03966	-1.00707	0.0393668	-1.20119	0.168116
-1.36209	-0.303305	-1.17734	-0.123056	-1.21809	1.66755	-1.14832	1.03966	-1.00733	0.0750206	-1.20132	0.209713
-1.36145	-0.309247	-1.17709	-0.128998	-1.21744	1.67944	-1.14754	1.04956	-1.00668	0.0908664	-1.20094	0.231501
-1.36119	-0.321132	-1.17671	-0.123056	-1.21731	1.70123	-1.14678	1.05154	-1.00745	0.110674	-1.20145	0.251309
-1.36184	-0.31717	-1.17606	-0.127017	-1.21629	1.70519	-1.14575	1.05154	-1.00757	0.122559	-1.20094	0.257251
-1.36222	-0.311228	-1.17568	-0.128998	-1.21616	1.71509	-1.14524	1.0555	-1.00719	0.134444	-1.20158	0.286963
-1.36183	-0.31717	-1.17568	-0.13494	-1.21538	1.71905	-1.14447	1.0555	-1.00732	0.164156	-1.20068	0.290925
-1.36144	-0.321132	-1.17606	-0.136921	-1.21538	1.73688	-1.14395	1.06541	-1.00732	0.191886	-1.20081	0.320636
-1.3617	-0.315189	-1.17645	-0.128998	-1.21499	1.75471	-1.14318	1.06343	-1.00668	0.203771	-1.19991	0.322617
-1.36131	-0.323112	-1.17607	-0.127017	-1.21422	1.75669	-1.14318	1.07135	-1.00655	0.217636	-1.20095	0.342425
-1.36067	-0.313208	-1.17556	-0.127017	-1.21512	1.77848	-1.14253	1.06937	-1.00616	0.235463	-1.20081	0.348367
-1.36029	-0.289439	-1.17595	-0.125037	-1.21436	1.78838	-1.1424	1.07531	-1.00565	0.251309	-1.20068	0.368175
-1.36016	-0.26567	-1.17557	-0.130979	-1.21436	1.80026	-1.14202	1.09116	-1.00591	0.275078	-1.20042	0.376098
-1.36054	-0.21417	-1.17569	-0.13494	-1.21384	1.81611	-1.14138	1.0971	-1.00578	0.288943	-1.20029	0.395906
-1.36119	-0.158709	-1.17607	-0.128998	-1.21243	1.81809	-1.14125	1.10502	-1.00604	0.298847	-1.20029	0.397886
-1.36144	-0.10919	-1.17543	-0.130979	-1.21269	1.83196	-1.14022	1.10304	-1.00604	0.302809	-1.20105	0.419674
-1.36067	-0.0695747	-1.17581	-0.13296	-1.21269	1.84384	-1.1401	1.11295	-1.00694	0.316674	-1.20118	0.437501
-1.36079	-0.0319401	-1.17593	-0.13494	-1.21179	1.8478	-1.13959	1.11295	-1.00694	0.33252	-1.20118	0.449386
-1.36131	-0.00420943	-1.17581	-0.13296	-1.21141	1.86365	-1.1392	1.1387	-1.00655	0.346386	-1.20105	0.457309
-1.36131	0.00965631	-1.17632	-0.13296	-1.21064	1.8795	-1.13779	1.14662	-1.00693	0.360251	-1.2013	0.471175
-1.36157	0.0195602	-1.17657	-0.128998	-1.20987	1.88742	-1.13791	1.16841	-1.00771	0.372135	-1.20143	0.471175
-1.3622	0.0532335	-1.17644	-0.128998	-1.20935	1.90326	-1.13702	1.17039	-1.00809	0.386001	-1.2022	0.48306
-1.36259	0.0829448	-1.1767	-0.13296	-1.20833	1.90326	-1.13728	1.18029	-1.00795	0.395905	-1.20169	0.494945
-1.36247	0.106714	-1.17657	-0.13494	-1.20845	1.91515	-1.13715	1.19416	-1.00757	0.395905	-1.20131	0.514752
-1.36221	0.124541	-1.17605	-0.144844	-1.20794	1.92109	-1.13676	1.21793	-1.00743	0.403828	-1.20105	0.518713
-1.36221	0.14831	-1.17643	-0.148806	-1.20665	1.92703	-1.1365	1.23774	-1.0073	0.40779	-1.20144	0.524656
-1.3626	0.170098	-1.17643	-0.152767	-1.20704	1.95278	-1.13636	1.24962	-1.00717	0.421655	-1.20119	0.522675
-1.36286	0.197829	-1.17541	-0.16069	-1.20588	1.95675	-1.13547	1.26151	-1.00756	0.439482	-1.20144	0.53654
-1.36235	0.211694	-1.17605	-0.162671	-1.20601	1.95873	-1.13457	1.27141	-1.00756	0.449386	-1.20183	0.546444
-1.3626	0.219617	-1.17643	-0.16069	-1.20524	1.95476	-1.13419	1.28528	-1.00756	0.455328	-1.20196	0.552386
-1.36286	0.241405	-1.17643	-0.15871	-1.20434	1.96269	-1.13393	1.31301	-1.00692	0.461271	-1.20184	0.558329
-1.36312	0.267155	-1.1763	-0.156729	-1.20344	1.96665	-1.1329	1.32687	-1.00615	0.465232	-1.20081	0.558329
-1.36234	0.28102	-1.17579	-0.15871	-1.2028	1.94882	-1.13264	1.35064	-1.0064	0.490982	-1.20107	0.572194
-1.36234	0.302809	-1.17643	-0.15871	-1.20203	1.92307	-1.13226	1.3546	-1.00576	0.502867	-1.20043	0.574175
-1.36273	0.33252	-1.17643	-0.15871	-1.20152	1.88346	-1.13174	1.33876	-1.00525	0.502867	-1.20119	0.592002
-1.36234	0.354308	-1.17617	-0.162671	-1.20088	1.84186	-1.13071	1.32489	-1.0055	0.506828	-1.20055	0.58804
-1.3626	0.362231	-1.17668	-0.152767	-1.20011	1.79828	-1.12968	1.29914	-1.0055	0.516732	-1.20106	0.601906
-1.36311	0.38402	-1.17617	-0.16069	-1.1996	1.77451	-1.12891	1.27537	-1.00499	0.520694	-1.19991	0.599925
-1.36272	0.413731	-1.17605	-0.164652	-1.19909	1.75471	-1.12865	1.2516	-1.00551	0.534559	-1.20055	0.613791
-1.36233	0.427596	-1.17618	-0.16069	-1.19883	1.73886	-1.12776	1.21991	-1.00538	0.552386	-1.19965	0.61181
-1.3631	0.459289	-1.1758	-0.162671	-1.19819	1.72698	-1.12788	1.20406	-1.00461	0.56229	-1.19991	0.631618
-1.36349	0.477116	-1.17605	-0.162671	-1.19819	1.72301	-1.12724	1.19614	-1.00448	0.568232	-1.19901	0.621714
-1.36349	0.498904	-1.17669	-0.154748	-1.19742	1.69726	-1.1266	1.20604	-1.00474	0.584078	-1.19901	0.629637
-1.36298	0.518712	-1.17643	-0.15871	-1.19678	1.6834	-1.12571	1.21991	-1.00435	0.595963	-1.19888	0.641521
-1.36298	0.542481	-1.1772	-0.154748	-1.19716	1.68934	-1.12443	1.21397	-1.00397	0.605867	-1.19874	0.655387
-1.36336	0.562289	-1.17733	-0.156729	-1.19601	1.67152	-1.12391	1.21793	-1.00397	0.617752	-1.19836	0.659348
-1.36362	0.586058	-1.1772	-0.156729	-1.19575	1.66557	-1.12199	1.21793	-1.00358	0.623694	-1.19887	0.673213
-1.36336	0.609827	-1.17758	-0.162671	-1.19588	1.65963	-1.1216	1.22783	-1.00371	0.629637	-1.19784	0.671233
-1.36298	0.633596	-1.17771	-0.166633	-1.19459	1.6418	-1.12019	1.23179	-1.00358	0.633599	-1.19797	0.673213
-1.36273	0.659346	-1.17834	-0.168614	-1.19471	1.63388	-1.11981	1.23377	-1.00319	0.641522	-1.19758	0.677175
-1.36298	0.683115	-1.1786	-0.166633	-1.19446	1.63982	-1.11955	1.23179	-1.00281	0.653406	-1.19758	0.696983
-1.36312	0.700942	-1.1786	-0.170594	-1.19356	1.62794	-1.11878	1.23179	-1.00204	0.66331	-1.19719	0.708867
-1.36286	0.714807	-1.17821	-0.172575	-1.19343	1.63388	-1.11826	1.24962	-1.00153	0.667272	-1.19809	0.716791
-1.36312	0.738576	-1.17847	-0.166633	-1.19291	1.61407	-1.11762	1.25556	-1.00205	0.671233	-1.19795	0.702925
-1.36273	0.760364	-1.17847	-0.166633	-1.19227	1.60615	-1.11723	1.26348	-1.00217	0.685099	-1.19795	0.708868
-1.36209	0.788095	-1.17912	-0.162671	-1.19176	1.60021	-1.11646	1.25952	-1.00153	0.693022	-1.19795	0.726695
-1.36144	0.813845	-1.17937	-0.156729	-1.19048	1.58832	-1.11607	1.24566	-1.00141	0.708868	-1.19693	0.736599
-1.36144	0.837614	-1.17835	-0.164652	-1.18971	1.5804	-1.11581	1.2516	-1.00102	0.724714	-1.19642	0.738579
-1.36106	0.849499	-1.17822	-0.164652	-1.18881	1.56653	-1.11479	1.27933	-1.00039	0.716791	-1.19578	0.744522
-1.36157	0.865345	-1.17873	-0.164652	-1.18843	1.55663	-1.11416	1.29517	-1.00052	0.718772	-1.19564	0.74056
-1.36144	0.889114	-1.17822	-0.172575	-1.18791	1.54078	-1.11402	1.29914	-1.00116	0.734618	-1.19577	0.74056
-1.36119	0.912883	-1.1786	-0.168614	-1.18766	1.53286	-1.11338	1.29517	-1.00039	0.742541	-1.19526	0.744522
-1.36041	0.934672	-1.1786	-0.172575	-1.18779	1.52692	-1.11274	1.30112	-1.00013	0.748484	-1.19538	0.760368
-1.36002	0.958441	-1.1786	-0.174556	-1.18677	1.52098	-1.11198	1.30112	-0.999752	0.76433	-1.1946	0.774234
-1.36015	0.970326	-1.17912	-0.172575	-1.18664	1.52098	-1.11082	1.31894	-1.00001	0.770272	-1.19447	0.782157
-1.36028	0.988153	-1.1795	-0.176537	-1.18613	1.50909	-1.10992	1.33479	-1.00014	0.778196	-1.19422	0.79008
-1.35938	1.00202	-1.17885	-0.18446	-1.18536	1.49523	-1.10967	1.34271	-0.999884	0.788099	-1.19344	0.784138
-1.35976	1.01588	-1.17949	-0.174556	-1.18524	1.48334	-1.10916	1.33281	-0.999884	0.799984	-1.19344	0.788099
-1.36027	1.04956	-1.17949	-0.172575	-1.18434	1.47542	-1.10902	1.33281	-1.00002	0.809888	-1.19319	0.803945
-1.35988	1.08719	-1.17949	-0.174556	-1.1837	1.45561	-1.10877	1.34667	-0.999636	0.813849	-1.19293	0.81385
-1.35912	1.10898	-1.17974	-0.174556	-1.1837	1.44571	-1.10838	1.35856	-0.999256	0.811869	-1.19293	0.81583
-1.35912	1.12879	-1.17923	-0.176537	-1.18305	1.43382	-1.10825	1.37837	-0.999	0.817811	-1.19267	0.829696
-1.35937	1.14859	-1.1791	-0.180498	-1.18216	1.4259	-1.1076	1.39223	-0.99862	0.827715	-1.19229	0.829696
-1.35937	1.1684	-1.17987	-0.172575	-1.18254	1.4358	-1.10671	1.39421	-0.997977	0.837619	-1.19164	0.833658
-1.35899	1.19415	-1.17987	-0.168614	-1.18139	1.42194	-1.10657	1.40808	-0.997597	0.847523	-1.19203	0.841581
-1.35836	1.22188	-1.18	-0.172575	-1.18113	1.42194	-1.10567	1.41006	-0.997465	0.853465	-1.19126	0.845542
-1.35797	1.24763	-1.17962	-0.166633	-1.18139	1.42788	-1.10529	1.42392	-0.997853	0.863369	-1.19126	0.857427
-1.35707	1.26744	-1.17872	-0.170594	-1.18023	1.41996	-1.10464	1.44175	-0.997597	0.869312	-1.19114	0.859408
-1.35668	1.28329	-1.17782	-0.182479	-1.17921	1.41996	-1.10478	1.4675	-0.997977	0.881197	-1.19114	0.879215
-1.35643	1.30309	-1.17808	-0.182479	-1.17921	1.42194	-1.10413	1.4774	-0.997721	0.897043	-1.19036	0.871292
-1.35694	1.32686	-1.1782	-0.182479	-1.17909	1.41005	-1.10349	1.47344	-0.997465	0.902985	-1.18998	0.873273
-1.35681	1.35657	-1.17833	-0.178517	-1.17883	1.40015	-1.10323	1.48334	-0.997085	0.920812	-1.18985	0.879215
-1.35604	1.38232	-1.17807	-0.180498	-1.17883	1.40213	-1.10336	1.48929	-0.996698	0.930716	-1.18882	0.877234
-1.35566	1.41006	-1.17833	-0.174556	-1.17832	1.39817	-1.10272	1.49919	-0.995798	0.928735	-1.18882	0.897042
-1.3554	1.4358	-1.1782	-0.174556	-1.17754	1.39817	-1.10119	1.50909	-0.996054	0.936658	-1.18882	0.904965
-1.35464	1.45561	-1.17769	-0.172575	-1.17716	1.40015	-1.10119	1.519	-0.995923	0.950523	-1.18934	0.910907
-1.35437	1.48334	-1.17871	-0.168614	-1.17588	1.3843	-1.1008	1.52692	-0.995287	0.962408	-1.18857	0.908926
-1.35488	1.50909	-1.17922	-0.170594	-1.17562	1.37044	-1.09978	1.5289	-0.994907	0.978254	-1.18895	0.914868
-1.35502	1.53286	-1.17858	-0.180498	-1.17523	1.3744	-1.09913	1.54079	-0.994264	0.99212	-1.18805	0.916849
-1.35412	1.55267	-1.17897	-0.176537	-1.17459	1.3744	-1.09861	1.55267	-0.99324	0.990139	-1.18767	0.930714
-1.35347	1.57644	-1.17846	-0.180498	-1.17395	1.3744	-1.09797	1.56059	-0.992605	0.998062	-1.18703	0.938637
-1.35347	1.60813	-1.1782	-0.188421	-1.17369	1.38827	-1.09733	1.56852	-0.992605	1.01787	-1.18626	0.948542
-1.35348	1.63784	-1.17833	-0.190402	-1.17227	1.38232	-1.09668	1.57446	-0.991961	1.02777	-1.18561	0.946561
-1.35233	1.64577	-1.17807	-0.188421	-1.17137	1.37044	-1.09591	1.57842	-0.991829	1.04164	-1.18561	0.946561
-1.35195	1.66161	-1.17833	-0.188421	-1.17137	1.37638	-1.09564	1.59625	-0.990806	1.03966	-1.18497	0.94458
-1.35208	1.68142	-1.17858	-0.18446	-1.17034	1.38232	-1.09487	1.59625	-0.990419	1.04956	-1.18458	0.956465
-1.35119	1.71113	-1.17922	-0.176537	-1.16957	1.38232	-1.09384	1.59229	-0.990031	1.06145	-1.18419	0.97033
-1.35054	1.74282	-1.17909	-0.176537	-1.16906	1.39025	-1.09358	1.61209	-0.989775	1.06343	-1.18355	0.980234
-1.35029	1.77848	-1.17857	-0.182479	-1.16816	1.38629	-1.09255	1.61605	-0.990674	1.08125	-1.18278	0.984196
-1.34952	1.80225	-1.17793	-0.188421	-1.16753	1.38034	-1.09216	1.62002	-0.990039	1.0971	-1.1824	0.982215
-1.34875	1.80621	-1.17729	-0.192383	-1.16676	1.39619	-1.09204	1.62992	-0.98876	1.09908	-1.18202	0.984196
-1.3476	1.81017	-1.17768	-0.188421	-1.1656	1.38827	-1.0914	1.63784	-0.98838	1.10899	-1.18163	0.9941
-1.34721	1.83394	-1.17833	-0.176537	-1.16496	1.37638	-1.09153	1.65171	-0.98838	1.12879	-1.18112	1.00202
-1.34721	1.86761	-1.17795	-0.178518	-1.16547	1.39025	-1.08986	1.65171	-0.987488	1.12879	-1.18137	1.01985
-1.34708	1.90128	-1.17808	-0.176537	-1.16457	1.38431	-1.08973	1.65765	-0.986977	1.1387	-1.18035	1.02579
-1.34592	1.92505	-1.17769	-0.176537	-1.16445	1.39223	-1.08947	1.6735	-0.986721	1.15256	-1.18022	1.03371
-1.34553	1.94486	-1.17756	-0.182479	-1.16445	1.40807	-1.08922	1.68736	-0.986465	1.15652	-1.17971	1.02975
-1.34541	1.96665	-1.17717	-0.188421	-1.16329	1.40411	-1.08857	1.68736	-0.985954	1.17633	-1.17945	1.03371
-1.34438	1.98448	-1.17756	-0.196345	-1.16304	1.40213	-1.08819	1.67152	-0.985186	1.18623	-1.17906	1.04362
-1.3436	2.00032	-1.17743	-0.214171	-1.16304	1.40609	-1.08806	1.67746	-0.984674	1.20406	-1.17829	1.05352
-1.34335	2.03598	-1.17743	-0.21219	-1.16163	1.39421	-1.08729	1.68538	-0.983395	1.20802	-1.17841	1.06541
-1.34258	2.07361	-1.17833	-0.184459	-1.16163	1.39223	-1.08741	1.70717	-0.98314	1.21793	-1.17816	1.07333
-1.34143	2.09738	-1.17847	-0.146825	-1.16176	1.39817	-1.08664	1.71509	-0.982496	1.21793	-1.17764	1.07333
-1.3404	2.11323	-1.17783	-0.101267	-1.16047	1.38629	-1.08587	1.69925	-0.982109	1.23179	-1.17777	1.07927
-1.34027	2.13699	-1.1777	-0.0576907	-1.16073	1.38827	-1.08536	1.69132	-0.981977	1.2516	-1.177	1.08323
-1.3395	2.15284	-1.17705	-0.00619101	-1.15944	1.38431	-1.08446	1.68736	-0.981085	1.27141	-1.17649	1.0971
-1.33886	2.16869	-1.17705	0.0373862	-1.15932	1.38034	-1.08356	1.70123	-0.980318	1.27537	-1.17636	1.107
-1.33886	2.20038	-1.17769	0.0789823	-1.15945	1.39421	-1.08266	1.71707	-0.980186	1.28527	-1.17571	1.11493
-1.33835	2.23603	-1.17795	0.0928481	-1.15816	1.39223	-1.08137	1.71707	-0.979419	1.2932	-1.17507	1.11493
-1.33822	2.26574	-1.17731	0.0928481	-1.15791	1.39025	-1.08112	1.72104	-0.978395	1.29518	-1.17366	1.12087
-1.3381	2.29149	-1.17757	0.112656	-1.15714	1.38827	-1.07996	1.71113	-0.978527	1.30112	-1.17404	1.13672
-1.33721	2.31724	-1.17731	0.132463	-1.15624	1.38034	-1.07894	1.70321	-0.978271	1.28329	-1.17314	1.13473
-1.33593	2.32517	-1.17705	0.15227	-1.1556	1.37242	-1.07816	1.71311	-0.97776	1.28329	-1.17391	1.14266
-1.33516	2.34894	-1.17719	0.176039	-1.15534	1.37242	-1.07675	1.71707	-0.976992	1.29122	-1.17301	1.14266
-1.33491	2.38261	-1.17719	0.191886	-1.15495	1.38827	-1.07663	1.73688	-0.976868	1.27933	-1.17262	1.14662
-1.33426	2.4143	-1.17693	0.213674	-1.15419	1.37836	-1.07534	1.72698	-0.976488	1.25952	-1.17172	1.12681
-1.33465	2.44995	-1.17719	0.233481	-1.15354	1.3744	-1.0747	1.72698	-0.975465	1.24368	-1.1712	1.10502
-1.33453	2.48363	-1.17655	0.251308	-1.15303	1.37044	-1.0738	1.72896	-0.975078	1.21595	-1.17056	1.06541
-1.33402	2.50938	-1.17578	0.25527	-1.15174	1.36648	-1.07316	1.73094	-0.97431	1.18822	-1.16966	1.03966
-1.33427	2.54701	-1.17629	0.265173	-1.1511	1.37242	-1.07265	1.7349	-0.973023	1.14464	-1.16953	1.00995
-1.33286	2.57276	-1.17604	0.275077	-1.15097	1.38034	-1.07188	1.74084	-0.971868	1.11295	-1.16838	0.980235
-1.33234	2.6104	-1.1754	0.294885	-1.1502	1.3843	-1.07124	1.7349	-0.972256	1.10701	-1.16864	0.974293
-1.33285	2.66388	-1.17552	0.312711	-1.15046	1.38629	-1.07085	1.74084	-0.971488	1.0971	-1.16748	0.950524
-1.33208	2.70547	-1.17526	0.328557	-1.14956	1.39025	-1.07034	1.75075	-0.971109	1.09908	-1.16774	0.9426
-1.33105	2.7332	-1.17564	0.3345	-1.14853	1.38827	-1.06931	1.74877	-0.970465	1.09116	-1.16645	0.912889
-1.33105	2.76688	-1.17616	0.350346	-1.1479	1.40609	-1.0697	1.75867	-0.970085	1.07135	-1.16671	0.91685
-1.33093	2.79659	-1.1759	0.360251	-1.14687	1.40609	-1.06854	1.75075	-0.969186	1.04758	-1.16555	0.901004
-1.33003	2.82432	-1.17539	0.370154	-1.1461	1.41005	-1.06842	1.75867	-0.968923	1.04362	-1.16555	0.908927
-1.32978	2.86987	-1.17602	0.386	-1.14597	1.42194	-1.06752	1.76461	-0.968279	1.0456	-1.16452	0.895062
-1.3299	2.90751	-1.17628	0.403827	-1.14443	1.41203	-1.06662	1.76461	-0.966868	1.02975	-1.16388	0.883177
-1.32874	2.92138	-1.17538	0.409769	-1.14378	1.40213	-1.06662	1.76858	-0.96738	1.01985	-1.16363	0.86535
-1.32822	2.9293	-1.17602	0.419673	-1.14391	1.416	-1.06572	1.75669	-0.966349	1.00599	-1.16325	0.857427
-1.32759	2.91543	-1.1759	0.427596	-1.14378	1.41996	-1.06546	1.75075	-0.966093	0.992121	-1.16287	0.855446
-1.32681	2.89562	-1.17552	0.441461	-1.1434	1.4259	-1.06481	1.75867	-0.965961	1.00004	-1.16222	0.873273
-1.32553	2.88176	-1.17539	0.457307	-1.1434	1.43977	-1.06417	1.77056	-0.965318	1.00401	-1.16146	0.859408
-1.32527	2.88572	-1.17513	0.475134	-1.14224	1.44373	-1.06391	1.78244	-0.963907	0.996083	-1.16108	0.839601
-1.3245	2.90157	-1.17462	0.487019	-1.14173	1.44769	-1.06314	1.7765	-0.96314	0.986179	-1.16095	0.819793
-1.32335	2.90751	-1.17474	0.498904	-1.1416	1.45363	-1.06275	1.75669	-0.96276	0.976275	-1.16044	0.817812
-1.32271	2.92137	-1.17512	0.516732	-1.14134	1.45957	-1.06224	1.75075	-0.961736	0.96241	-1.15941	0.821773
-1.32259	2.94118	-1.17449	0.530597	-1.14095	1.46155	-1.06109	1.73688	-0.960961	0.958448	-1.1589	0.837619
-1.32131	2.94316	-1.17372	0.53654	-1.14019	1.46155	-1.06109	1.74877	-0.960326	0.970333	-1.15761	0.827715
-1.32067	2.95109	-1.17372	0.556347	-1.1398	1.4675	-1.05954	1.75273	-0.959814	0.968351	-1.15722	0.819792
-1.32016	2.97486	-1.1736	0.566251	-1.13839	1.46552	-1.05878	1.74084	-0.958791	0.96439	-1.15619	0.794042
-1.319	2.99268	-1.17385	0.578135	-1.13826	1.47938	-1.05813	1.72302	-0.958279	0.960428	-1.15619	0.801966
-1.31836	3.00061	-1.17398	0.603885	-1.13813	1.48928	-1.05736	1.71311	-0.958023	0.968351	-1.15491	0.805928
-1.31861	3.02239	-1.17424	0.625673	-1.13723	1.48334	-1.05634	1.71905	-0.957	0.960428	-1.15503	0.827716
-1.31784	3.0323	-1.17398	0.629635	-1.13736	1.48929	-1.05647	1.725	-0.955969	0.952506	-1.15388	0.817812
-1.31629	3.0422	-1.17335	0.637558	-1.1362	1.49523	-1.0562	1.73292	-0.955202	0.944582	-1.15323	0.815831
-1.31604	3.07587	-1.17322	0.659346	-1.13543	1.50711	-1.05607	1.7349	-0.95469	0.942602	-1.15247	0.811869
-1.31566	3.10361	-1.17271	0.675192	-1.13505	1.52296	-1.05478	1.71113	-0.953915	0.942602	-1.15221	0.81385
-1.31425	3.11549	-1.17194	0.679153	-1.1344	1.51702	-1.0544	1.69132	-0.953535	0.948544	-1.15208	0.811869
-1.31425	3.13728	-1.17168	0.685096	-1.13415	1.52296	-1.0535	1.67944	-0.952256	0.940621	-1.15131	0.809889
-1.31437	3.15312	-1.17156	0.696981	-1.13376	1.53484	-1.05338	1.69132	-0.951876	0.932698	-1.15092	0.817812
-1.31309	3.15312	-1.17156	0.706884	-1.13286	1.54078	-1.05261	1.69529	-0.951744	0.942602	-1.14964	0.809889
-1.31246	3.16303	-1.17079	0.718769	-1.13209	1.54277	-1.05184	1.69529	-0.950589	0.940621	-1.14913	0.819793
-1.31259	3.19868	-1.16989	0.726692	-1.13209	1.56257	-1.05197	1.68934	-0.950078	0.946563	-1.14849	0.807908
-1.31105	3.22839	-1.17053	0.754423	-1.13119	1.56455	-1.05119	1.6735	-0.949814	0.946563	-1.14798	0.809889
-1.31015	3.24622	-1.17053	0.768288	-1.13004	1.55267	-1.05094	1.67152	-0.949938	0.958447	-1.14747	0.809889
-1.30989	3.27197	-1.1695	0.768288	-1.12978	1.56851	-1.04978	1.66755	-0.948783	0.946563	-1.14682	0.809889
-1.30938	3.2799	-1.16937	0.774231	-1.12863	1.58238	-1.04876	1.65765	-0.949295	0.954486	-1.14631	0.81385
-1.30835	3.27791	-1.16899	0.786115	-1.12812	1.58832	-1.0485	1.65567	-0.948527	0.96439	-1.14553	0.831677
-1.30847	3.29772	-1.16912	0.805923	-1.12747	1.61605	-1.04722	1.63388	-0.947636	0.968351	-1.14515	0.835639
-1.30847	3.32545	-1.16848	0.82375	-1.12644	1.61011	-1.04747	1.62992	-0.947504	0.976274	-1.1436	0.813851
-1.30745	3.34526	-1.16784	0.839595	-1.12593	1.60219	-1.04695	1.61804	-0.947504	0.982215	-1.14348	0.805927
-1.30667	3.36903	-1.16797	0.859403	-1.12503	1.61407	-1.04605	1.59229	-0.946349	0.980235	-1.14259	0.796024
-1.30655	3.38884	-1.16733	0.859403	-1.12413	1.62001	-1.04631	1.57842	-0.946349	0.984196	-1.14195	0.801966
-1.30591	3.39082	-1.1672	0.873269	-1.1235	1.63982	-1.04567	1.56258	-0.945829	1.00202	-1.14195	0.81187
-1.30463	3.38488	-1.16733	0.893076	-1.12324	1.65171	-1.04567	1.56258	-0.944419	0.998061	-1.1417	0.817813
-1.30463	3.4027	-1.16695	0.914864	-1.12222	1.64973	-1.04529	1.56059	-0.944163	1.00995	-1.1408	0.813851
-1.30398	3.43043	-1.1667	0.936652	-1.12183	1.64775	-1.04362	1.54475	-0.943775	1.00995	-1.14003	0.796024
-1.30296	3.45816	-1.16683	0.960421	-1.12132	1.64973	-1.04336	1.53286	-0.943256	1.01193	-1.1394	0.788101
-1.30206	3.48392	-1.16632	0.960421	-1.12029	1.65369	-1.04169	1.50117	-0.943256	1.02777	-1.1385	0.799985
-1.30129	3.4958	-1.16554	0.954479	-1.12004	1.67349	-1.04143	1.49325	-0.942612	1.03768	-1.1376	0.827716
-1.3004	3.4958	-1.16605	0.974286	-1.11927	1.67548	-1.04092	1.48929	-0.941977	1.03371	-1.13696	0.8396
-1.30014	3.49184	-1.16554	0.996074	-1.11863	1.6735	-1.04029	1.4774	-0.941845	1.04758	-1.13594	0.829696
-1.30002	3.50372	-1.16426	1.00796	-1.11888	1.68142	-1.04016	1.47939	-0.940946	1.04164	-1.13504	0.811869
-1.29899	3.51957	-1.16439	1.02777	-1.11824	1.68736	-1.03913	1.45364	-0.940178	1.03966	-1.13478	0.811869
-1.29822	3.55522	-1.16452	1.04757	-1.11786	1.68736	-1.03926	1.42789	-0.940178	1.05946	-1.1335	0.805927
-1.29706	3.58097	-1.16311	1.04559	-1.11786	1.70717	-1.03822	1.41996	-0.939279	1.06937	-1.13312	0.827715
-1.29681	3.59088	-1.16273	1.05154	-1.11722	1.72103	-1.03707	1.41006	-0.937612	1.07333	-1.1321	0.835638
-1.29642	3.5988	-1.16273	1.06936	-1.11542	1.71113	-1.03707	1.41798	-0.936969	1.07531	-1.13159	0.837619
-1.29591	3.60672	-1.1626	1.08719	-1.11478	1.71707	-1.03566	1.40214	-0.936845	1.08323	-1.13095	0.817811
-1.29565	3.62455	-1.1626	1.10898	-1.11464	1.72896	-1.03553	1.39223	-0.935814	1.08719	-1.13005	0.798004
-1.29488	3.65624	-1.16197	1.11888	-1.11323	1.73094	-1.03502	1.37639	-0.935171	1.09116	-1.12929	0.801965
-1.29424	3.68793	-1.16133	1.12879	-1.11259	1.74876	-1.0345	1.36054	-0.93414	1.0971	-1.12878	0.805926
-1.29398	3.71368	-1.16146	1.13671	-1.11169	1.75471	-1.03425	1.35658	-0.932985	1.0971	-1.12826	0.821773
-1.29257	3.73151	-1.16043	1.14463	-1.11091	1.76659	-1.03271	1.35064	-0.932465	1.10106	-1.12736	0.823753
-1.29167	3.73943	-1.16005	1.16642	-1.11015	1.77848	-1.03206	1.35064	-0.931954	1.107	-1.12672	0.811869
-1.29181	3.74538	-1.16005	1.19415	-1.1095	1.80026	-1.03078	1.33083	-0.931442	1.107	-1.12633	0.807907
-1.29181	3.75924	-1.15916	1.20207	-1.1086	1.81017	-1.03014	1.31102	-0.930923	1.11492	-1.12518	0.803945
-1.29142	3.77905	-1.15903	1.21396	-1.10771	1.81215	-1.02963	1.29518	-0.930147	1.12879	-1.12492	0.799983
-1.29078	3.80678	-1.15903	1.23575	-1.10771	1.82205	-1.02925	1.28725	-0.929248	1.13077	-1.12364	0.807906
-1.28936	3.82857	-1.15801	1.24169	-1.10629	1.81215	-1.02925	1.29121	-0.92886	1.13473	-1.12339	0.815829
-1.28923	3.84243	-1.15763	1.25556	-1.10642	1.82601	-1.02835	1.28329	-0.928729	1.14265	-1.12236	0.811868
-1.28961	3.85234	-1.15775	1.27933	-1.10526	1.82205	-1.02733	1.27537	-0.927318	1.14662	-1.12171	0.811868
-1.28884	3.85432	-1.15724	1.28725	-1.10462	1.82205	-1.02617	1.26348	-0.926674	1.1486	-1.12056	0.803945
-1.28859	3.87215	-1.15698	1.29715	-1.10462	1.82799	-1.02528	1.24566	-0.926163	1.16444	-1.11927	0.801964
-1.28782	3.90582	-1.15775	1.32092	-1.10384	1.81809	-1.02438	1.22387	-0.92514	1.16246	-1.1185	0.798003
-1.28718	3.92959	-1.15711	1.33677	-1.10359	1.82205	-1.02374	1.21595	-0.924752	1.16246	-1.11774	0.809888
-1.28602	3.94543	-1.15609	1.33875	-1.10281	1.83196	-1.02311	1.20604	-0.924496	1.17236	-1.11812	0.823753
-1.28538	3.95336	-1.15557	1.34865	-1.10205	1.84582	-1.02247	1.19614	-0.923853	1.1585	-1.11697	0.825734
-1.28525	3.95336	-1.15544	1.36648	-1.10115	1.85969	-1.0217	1.19218	-0.923985	1.16444	-1.11748	0.831676
-1.28447	3.93751	-1.15442	1.38629	-1.10064	1.87553	-1.02119	1.17633	-0.923341	1.17237	-1.11697	0.803946
-1.28357	3.93751	-1.15454	1.40609	-1.09961	1.87157	-1.02041	1.17039	-0.922186	1.16642	-1.11607	0.798003
-1.28332	3.9494	-1.15493	1.4259	-1.09884	1.85771	-1.01977	1.16049	-0.922318	1.17831	-1.11491	0.798003
-1.28268	3.95732	-1.15365	1.42788	-1.09858	1.86959	-1.019	1.15058	-0.921674	1.18227	-1.11466	0.819792
-1.2814	3.96524	-1.15301	1.43779	-1.09807	1.8894	-1.01861	1.1585	-0.920388	1.17633	-1.11415	0.827715
-1.28063	3.9593	-1.15314	1.46354	-1.09743	1.90326	-1.01771	1.15454	-0.920388	1.18029	-1.1135	0.829696
-1.28037	3.95138	-1.15224	1.48334	-1.09627	1.8993	-1.01695	1.14464	-0.919744	1.18623	-1.1135	0.821773
-1.27973	3.9494	-1.15224	1.51107	-1.09499	1.8894	-1.01618	1.13672	-0.918969	1.19415	-1.11324	0.821773
-1.27883	3.94543	-1.15224	1.53682	-1.0946	1.87553	-1.0158	1.12879	-0.918837	1.19812	-1.1126	0.831676
-1.27857	3.95534	-1.15198	1.54277	-1.09487	1.87355	-1.01478	1.12087	-0.918326	1.20208	-1.11209	0.847522
-1.27844	3.97515	-1.15186	1.54871	-1.09448	1.88544	-1.01426	1.12285	-0.917426	1.20406	-1.11105	0.871291
-1.27754	3.98307	-1.15109	1.56852	-1.09358	1.8894	-1.0135	1.11493	-0.917682	1.21792	-1.11041	0.89506
-1.2769	3.97118	-1.15058	1.59427	-1.09294	1.88742	-1.01286	1.11691	-0.916783	1.22585	-1.10977	0.901002
-1.2769	3.9494	-1.14969	1.61407	-1.09216	1.89336	-1.01248	1.11295	-0.91576	1.23179	-1.10926	0.89506
-1.27613	3.92959	-1.14853	1.62794	-1.09126	1.8894	-1.01197	1.09314	-0.914985	1.24565	-1.10784	0.893079
-1.2751	3.92563	-1.14802	1.6319	-1.09036	1.88346	-1.01197	1.08521	-0.913186	1.23575	-1.10784	0.914867
-1.27484	3.93949	-1.14853	1.63784	-1.08998	1.89138	-1.01184	1.0872	-0.912923	1.22981	-1.10669	0.936656
-1.2742	3.95534	-1.14827	1.64577	-1.08933	1.8894	-1.01094	1.08918	-0.913047	1.23971	-1.10669	0.966367
-1.27369	3.96524	-1.14763	1.65963	-1.08881	1.90128	-1.01068	1.09512	-0.912271	1.24962	-1.1054	0.966367
-1.27305	3.95534	-1.14698	1.68736	-1.08843	1.91713	-1.00978	1.09314	-0.911372	1.24565	-1.10476	0.978251
-1.27241	3.94346	-1.14647	1.71707	-1.08715	1.90921	-1.00914	1.07729	-0.910473	1.24565	-1.10373	0.968348
-1.271	3.93355	-1.14543	1.73094	-1.08664	1.89732	-1.00812	1.06937	-0.909829	1.24169	-1.10347	0.988156
-1.27061	3.93355	-1.14467	1.74084	-1.08625	1.90326	-1.00671	1.05748	-0.909829	1.24565	-1.10309	1.01787
-1.2701	3.93949	-1.1439	1.74679	-1.08471	1.89534	-1.00567	1.0555	-0.909186	1.25358	-1.10206	1.03966
-1.26946	3.93949	-1.143	1.75471	-1.08394	1.89732	-1.00529	1.06937	-0.908923	1.25754	-1.10167	1.05352
-1.26959	3.94742	-1.14198	1.77848	-1.08317	1.8993	-1.00465	1.07333	-0.908535	1.26744	-1.10052	1.05748
-1.26933	3.94346	-1.14223	1.81809	-1.08202	1.8993	-1.0044	1.06739	-0.907891	1.2615	-1.09988	1.06342
-1.26882	3.92563	-1.14184	1.82404	-1.0824	1.90524	-1.0035	1.05352	-0.908271	1.27339	-1.09898	1.06144
-1.26882	3.91572	-1.14095	1.81017	-1.08137	1.90524	-1.00273	1.03569	-0.907628	1.27537	-1.09859	1.08125
-1.26843	3.91969	-1.14043	1.7864	-1.08022	1.90723	-1.00195	1.03768	-0.906985	1.28923	-1.09781	1.107
-1.26792	3.92761	-1.1403	1.7448	-1.08022	1.91713	-1.00157	1.05946	-0.906085	1.29517	-1.09769	1.13077
-1.26702	3.92563	-1.1394	1.70915	-1.07868	1.90722	-1.00016	1.05946	-0.905318	1.29715	-1.09705	1.13275
-1.26702	3.93355	-1.1394	1.6834	-1.07829	1.90921	-0.999907	1.06937	-0.905054	1.30112	-1.09691	1.14265
-1.26677	3.92959	-1.1385	1.65567	-1.07765	1.92109	-0.999016	1.05352	-0.904543	1.3031	-1.0955	1.13671
-1.266	3.91176	-1.13787	1.63586	-1.07636	1.90722	-0.998884	1.04956	-0.904411	1.313	-1.09576	1.1486
-1.26561	3.90384	-1.13787	1.6418	-1.07636	1.90722	-0.998504	1.0555	-0.903899	1.3229	-1.09486	1.16642
-1.26497	3.90384	-1.13722	1.6418	-1.07533	1.89732	-0.99786	1.06343	-0.903512	1.33677	-1.09435	1.17831
-1.26407	3.90384	-1.13581	1.62398	-1.0743	1.88544	-0.997473	1.08125	-0.902992	1.35063	-1.09307	1.18227
-1.26433	3.9078	-1.1353	1.61209	-1.07405	1.89336	-0.996829	1.07927	-0.902225	1.36252	-1.09191	1.19217
-1.26406	3.90978	-1.13492	1.60813	-1.07328	1.90326	-0.997085	1.08125	-0.901837	1.38035	-1.09115	1.2001
-1.26406	3.8979	-1.13428	1.60813	-1.07238	1.90524	-0.996698	1.07927	-0.90107	1.39223	-1.09037	1.20406
-1.26291	3.87611	-1.13325	1.61011	-1.07212	1.90326	-0.99631	1.07927	-0.900295	1.41402	-1.08935	1.21396
-1.2624	3.86819	-1.13247	1.59625	-1.07187	1.90524	-0.995287	1.07927	-0.899775	1.43977	-1.08935	1.23773
-1.26163	3.86224	-1.13145	1.57842	-1.07084	1.89336	-0.994775	1.08323	-0.899388	1.44769	-1.08819	1.24961
-1.2606	3.85828	-1.13093	1.56654	-1.0702	1.90128	-0.994132	1.09115	-0.899651	1.46354	-1.08794	1.27338
-1.2597	3.84838	-1.13119	1.56852	-1.06969	1.91119	-0.994132	1.10304	-0.898752	1.4675	-1.08704	1.26942
-1.25905	3.83451	-1.13016	1.57446	-1.06918	1.90921	-0.992977	1.10106	-0.898628	1.49127	-1.0864	1.27933
-1.25892	3.81074	-1.12991	1.58436	-1.06918	1.90723	-0.992341	1.09314	-0.898628	1.51108	-1.08601	1.27735
-1.25854	3.79886	-1.12965	1.57644	-1.0679	1.8894	-0.992465	1.09908	-0.897597	1.52296	-1.08447	1.28131
-1.25713	3.78301	-1.13004	1.56258	-1.067	1.87355	-0.990798	1.08521	-0.896954	1.55069	-1.08421	1.30508
-1.25611	3.77113	-1.12991	1.55069	-1.067	1.87949	-0.990543	1.0971	-0.895667	1.56059	-1.0828	1.32092
-1.25636	3.76519	-1.12979	1.56258	-1.06597	1.88148	-0.989899	1.10502	-0.895155	1.57446	-1.08267	1.34073
-1.25572	3.75924	-1.12889	1.57446	-1.06584	1.8795	-0.989	1.107	-0.894124	1.58634	-1.08088	1.32686
-1.25418	3.72953	-1.12812	1.58833	-1.06519	1.8795	-0.989256	1.12087	-0.893992	1.61011	-1.08127	1.32686
-1.25431	3.70774	-1.12774	1.5804	-1.06506	1.87751	-0.987845	1.107	-0.893225	1.62398	-1.0796	1.31696
-1.25405	3.69586	-1.1271	1.56456	-1.06455	1.86365	-0.987713	1.09512	-0.893488	1.64181	-1.07922	1.34271
-1.25329	3.67803	-1.12684	1.54871	-1.06353	1.85573	-0.98707	1.10898	-0.893488	1.65765	-1.07844	1.3645
-1.2529	3.65823	-1.12633	1.55069	-1.06314	1.86761	-0.986302	1.12285	-0.892465	1.67746	-1.07819	1.38827
-1.25252	3.6404	-1.12491	1.55069	-1.06224	1.86959	-0.985535	1.13473	-0.891822	1.69727	-1.07716	1.39025
-1.25239	3.63049	-1.12491	1.5705	-1.06109	1.86761	-0.985023	1.13473	-0.891302	1.71509	-1.07702	1.39025
-1.25174	3.61663	-1.12453	1.56654	-1.06071	1.86563	-0.984512	1.11889	-0.890403	1.725	-1.07638	1.38035
-1.25188	3.59484	-1.12376	1.55267	-1.05967	1.85771	-0.983612	1.09908	-0.889767	1.7349	-1.07599	1.40411
-1.25188	3.57305	-1.12325	1.53485	-1.05865	1.84384	-0.983101	1.09314	-0.889512	1.75075	-1.07496	1.43184
-1.25149	3.55721	-1.12299	1.5289	-1.05814	1.84582	-0.982589	1.10304	-0.888736	1.76857	-1.07367	1.45759
-1.25046	3.54532	-1.12197	1.53088	-1.0575	1.85176	-0.982465	1.1169	-0.888217	1.7864	-1.07329	1.46354
-1.24994	3.54136	-1.12018	1.52296	-1.05609	1.84186	-0.98169	1.11096	-0.887062	1.80621	-1.07317	1.45561
-1.24916	3.52749	-1.12005	1.52494	-1.05557	1.83988	-0.981566	1.10106	-0.886806	1.82602	-1.07291	1.45957
-1.24839	3.50769	-1.1203	1.52494	-1.05557	1.83196	-0.979891	1.08521	-0.886031	1.82602	-1.0724	1.47542
-1.24762	3.4859	-1.11953	1.50711	-1.05506	1.82602	-0.97938	1.08323	-0.885132	1.83394	-1.07215	1.50315
-1.24774	3.46609	-1.11927	1.50315	-1.05494	1.83196	-0.97938	1.09512	-0.885775	1.85969	-1.07189	1.52494
-1.24749	3.45222	-1.11888	1.50117	-1.05429	1.83394	-0.978225	1.09116	-0.884488	1.87355	-1.07125	1.53286
-1.24671	3.45024	-1.1176	1.48137	-1.05326	1.82403	-0.978612	1.09908	-0.884101	1.88148	-1.07035	1.52692
-1.24505	3.43836	-1.11709	1.48731	-1.05236	1.81809	-0.977457	1.08521	-0.883845	1.89138	-1.06958	1.52098
-1.2444	3.42251	-1.11734	1.50711	-1.05172	1.81413	-0.976822	1.06739	-0.883589	1.8993	-1.06933	1.52296
-1.24466	3.40865	-1.11631	1.5091	-1.05095	1.81611	-0.976186	1.0555	-0.882946	1.90921	-1.06856	1.54079
-1.24376	3.37894	-1.11542	1.50315	-1.05031	1.80423	-0.975163	1.04956	-0.882047	1.92307	-1.06766	1.55267
-1.24286	3.36507	-1.11478	1.49127	-1.0507	1.80027	-0.975426	1.06937	-0.881791	1.94288	-1.06688	1.56455
-1.24247	3.36309	-1.11464	1.47938	-1.05005	1.80225	-0.974783	1.07531	-0.880891	1.9508	-1.06586	1.56654
-1.24119	3.34724	-1.11464	1.48731	-1.04864	1.79432	-0.973884	1.06739	-0.88076	1.96269	-1.06547	1.57842
-1.24029	3.32744	-1.11361	1.49523	-1.04813	1.79432	-0.973496	1.06739	-0.879597	1.96665	-1.06457	1.57248
-1.23991	3.30763	-1.11258	1.50117	-1.04774	1.80225	-0.973496	1.06541	-0.879217	1.97457	-1.06419	1.58832
-1.23978	3.28782	-1.11271	1.51108	-1.04697	1.80027	-0.972985	1.06144	-0.879085	1.99636	-1.0629	1.58634
-1.23823	3.26405	-1.11284	1.51702	-1.04658	1.79036	-0.972085	1.05946	-0.878062	1.99834	-1.06188	1.60417
-1.23823	3.24226	-1.11156	1.50315	-1.04581	1.77452	-0.971318	1.06342	-0.87755	2.01815	-1.06111	1.61011
-1.23874	3.23434	-1.11027	1.49127	-1.04517	1.7864	-0.97055	1.0654	-0.87614	2.00825	-1.06008	1.61605
-1.23822	3.21849	-1.11053	1.50513	-1.04427	1.78838	-0.970163	1.06342	-0.87576	2.01815	-1.05957	1.61605
-1.23656	3.19472	-1.11028	1.53088	-1.04414	1.78838	-0.969651	1.05946	-0.875116	2.02211	-1.05892	1.61407
-1.2363	3.18284	-1.10925	1.53881	-1.04273	1.77452	-0.968752	1.04758	-0.874729	2.02607	-1.05829	1.61407
-1.23592	3.16699	-1.10809	1.53881	-1.04286	1.75867	-0.968496	1.03965	-0.874209	2.034	-1.0579	1.62794
-1.23502	3.14917	-1.10822	1.53683	-1.04235	1.75471	-0.967985	1.02975	-0.874209	2.04192	-1.05764	1.64577
-1.23425	3.13134	-1.1072	1.52098	-1.04119	1.75273	-0.966829	1.02975	-0.87369	2.04786	-1.057	1.66359
-1.23399	3.11549	-1.10681	1.51504	-1.04157	1.75867	-0.966186	1.05154	-0.873171	2.04786	-1.05636	1.67548
-1.23348	3.09965	-1.10656	1.54079	-1.04067	1.76263	-0.965287	1.05352	-0.872659	2.05777	-1.05558	1.66953
-1.23309	3.09172	-1.10553	1.54871	-1.03978	1.74282	-0.964775	1.0555	-0.871636	2.05975	-1.05494	1.66755
-1.23233	3.08182	-1.10488	1.55663	-1.04003	1.73292	-0.964395	1.0456	-0.871256	2.07559	-1.05391	1.67548
-1.23104	3.05607	-1.10411	1.5606	-1.03964	1.72104	-0.963364	1.02975	-0.870744	2.07955	-1.05328	1.69528
-1.23053	3.04221	-1.10283	1.54871	-1.03874	1.70717	-0.963752	1.04163	-0.870101	2.08352	-1.05302	1.71905
-1.22975	3.02042	-1.10193	1.53881	-1.03836	1.71905	-0.963109	1.04758	-0.869333	2.0855	-1.05187	1.71509
-1.22924	3.00259	-1.10193	1.56654	-1.03759	1.71311	-0.963628	1.05748	-0.868047	2.08352	-1.0516	1.70321
-1.22912	2.99665	-1.10103	1.59031	-1.03656	1.70717	-0.963116	1.04362	-0.867535	2.0954	-1.05097	1.68736
-1.22964	2.99467	-1.09962	1.59625	-1.03643	1.70717	-0.962217	1.02777	-0.867016	2.11323	-1.05084	1.6933
-1.22899	2.9808	-1.09962	1.60417	-1.03553	1.69727	-0.961961	1.02381	-0.865605	2.10927	-1.05019	1.71311
-1.22771	2.96298	-1.09962	1.60417	-1.03488	1.68736	-0.961062	1.02183	-0.865605	2.11917	-1.04981	1.74084
-1.22668	2.94713	-1.09962	1.59625	-1.03424	1.68934	-0.960938	1.03965	-0.864574	2.12313	-1.04904	1.74084
-1.22656	2.92138	-1.09885	1.59427	-1.03334	1.69132	-0.960171	1.03965	-0.863543	2.12511	-1.04878	1.73094
-1.22566	2.89167	-1.09847	1.60616	-1.03309	1.6834	-0.960047	1.02777	-0.863411	2.13105	-1.04801	1.71113
-1.22527	2.88176	-1.09795	1.63389	-1.03244	1.67548	-0.959791	1.01192	-0.862899	2.13105	-1.04711	1.70717
-1.22515	2.87384	-1.09743	1.64775	-1.03219	1.67944	-0.959535	1.0139	-0.862899	2.14492	-1.04711	1.72301
-1.22425	2.84809	-1.09602	1.64775	-1.0318	1.68142	-0.959016	1.02183	-0.861357	2.137	-1.04595	1.74282
-1.22284	2.81442	-1.09538	1.64379	-1.03026	1.66161	-0.958628	1.02975	-0.861233	2.13502	-1.0457	1.76065
-1.22271	2.79461	-1.0955	1.65567	-1.03038	1.65765	-0.958504	1.02975	-0.860209	2.14294	-1.04467	1.74282
-1.22206	2.77678	-1.0946	1.66558	-1.02974	1.65567	-0.957992	1.02183	-0.860209	2.14492	-1.04442	1.73292
-1.22155	2.75499	-1.09358	1.68538	-1.02884	1.65369	-0.957349	1.00994	-0.860209	2.16077	-1.04314	1.72301
-1.22104	2.73519	-1.09358	1.70321	-1.02847	1.65369	-0.957349	1.01588	-0.859442	2.16077	-1.04301	1.73292
-1.2204	2.70746	-1.09255	1.70717	-1.02833	1.65369	-0.956581	1.01588	-0.858798	2.16671	-1.04224	1.74084
-1.22014	2.67576	-1.09153	1.70123	-1.02731	1.63388	-0.955938	1.03569	-0.857767	2.17661	-1.04109	1.74678
-1.21975	2.65794	-1.09153	1.70717	-1.02667	1.63388	-0.955419	1.0456	-0.857256	2.18453	-1.04096	1.74678
-1.21847	2.63615	-1.09063	1.71311	-1.02603	1.62992	-0.954651	1.04163	-0.856744	2.18255	-1.04019	1.75075
-1.21783	2.6203	-1.08947	1.71708	-1.02475	1.61804	-0.95362	1.03767	-0.855845	2.17859	-1.03981	1.74084
-1.21809	2.60446	-1.08947	1.73094	-1.02501	1.62596	-0.952465	1.02579	-0.855457	2.18652	-1.03891	1.72896
-1.21732	2.57078	-1.08909	1.73292	-1.02398	1.62596	-0.952209	1.02381	-0.853915	2.18652	-1.03788	1.73094
-1.21604	2.53513	-1.08832	1.73886	-1.0236	1.62992	-0.951566	1.02975	-0.853659	2.18255	-1.03775	1.74084
-1.21616	2.52126	-1.08819	1.74877	-1.02322	1.62992	-0.950923	1.02975	-0.853535	2.19444	-1.03711	1.7448
-1.2159	2.50542	-1.08754	1.75669	-1.02219	1.622	-0.950279	1.02777	-0.852248	2.19444	-1.03711	1.74282
-1.21512	2.47571	-1.08652	1.75669	-1.02156	1.62398	-0.949767	1.02975	-0.852116	2.20434	-1.03659	1.73094
-1.21448	2.4559	-1.08626	1.76065	-1.02066	1.62596	-0.948868	1.02381	-0.851729	2.21028	-1.03671	1.72896
-1.21409	2.44005	-1.08601	1.7765	-1.01989	1.62794	-0.948481	1.02579	-0.850186	2.20038	-1.03543	1.71707
-1.21358	2.4143	-1.08575	1.79234	-1.01938	1.62398	-0.947581	1.01786	-0.850186	2.21425	-1.03568	1.73094
-1.21268	2.39053	-1.08473	1.79234	-1.01926	1.622	-0.94745	1.0139	-0.849287	2.22217	-1.0344	1.7349
-1.2123	2.38855	-1.0837	1.78442	-1.01849	1.60615	-0.94707	1.01588	-0.848256	2.23405	-1.03402	1.75273
-1.21192	2.39449	-1.0828	1.78442	-1.01784	1.59427	-0.94669	1.01192	-0.847612	2.24792	-1.03337	1.74678
-1.21153	2.38855	-1.08164	1.77254	-1.01823	1.60813	-0.946178	1.01786	-0.846326	2.23603	-1.03273	1.74282
-1.21102	2.37865	-1.08164	1.78244	-1.01798	1.61407	-0.945279	1.01192	-0.845814	2.23603	-1.03209	1.72698
-1.2105	2.35686	-1.08139	1.80027	-1.01695	1.60615	-0.944767	0.996077	-0.845814	2.23801	-1.03157	1.71707
-1.20973	2.34299	-1.0801	1.80027	-1.01657	1.59823	-0.943488	0.97627	-0.844659	2.23405	-1.03094	1.71905
-1.20947	2.33507	-1.07881	1.79234	-1.01645	1.60219	-0.943488	0.986173	-0.845302	2.25386	-1.02991	1.725
-1.20934	2.32517	-1.07843	1.78046	-1.01683	1.60813	-0.942589	0.984193	-0.844659	2.24594	-1.02915	1.72896
-1.20832	2.32121	-1.07715	1.77055	-1.01619	1.61407	-0.94207	0.990136	-0.844403	2.24198	-1.02902	1.70519
-1.20768	2.31328	-1.0765	1.78838	-1.01477	1.61803	-0.941171	0.988155	-0.84376	2.23603	-1.02864	1.68142
-1.20729	2.30536	-1.07599	1.80423	-1.01426	1.62398	-0.940915	0.968347	-0.843116	2.23207	-1.02787	1.65963
-1.20691	2.29149	-1.07522	1.80621	-1.014	1.62794	-0.940527	0.960424	-0.842093	2.23801	-1.028	1.65963
-1.20575	2.28951	-1.07445	1.79432	-1.01374	1.61804	-0.939496	0.944578	-0.84145	2.23603	-1.02684	1.64973
-1.20511	2.29744	-1.07381	1.77452	-1.01362	1.60813	-0.939496	0.954482	-0.84093	2.24396	-1.02671	1.66359
-1.20447	2.30734	-1.07304	1.75867	-1.01323	1.60417	-0.937954	0.95052	-0.840163	2.23009	-1.02658	1.64775
-1.20382	2.29942	-1.07253	1.76461	-1.01298	1.60813	-0.937574	0.94854	-0.840295	2.23405	-1.02594	1.62794
-1.20279	2.27565	-1.0715	1.78838	-1.01182	1.61011	-0.936163	0.930712	-0.839395	2.24	-1.02568	1.59823
-1.2024	2.26376	-1.07086	1.81215	-1.01105	1.60813	-0.935519	0.912886	-0.83824	2.24792	-1.02516	1.59229
-1.20266	2.26376	-1.07022	1.81413	-1.01093	1.61209	-0.935	0.902983	-0.837985	2.24792	-1.02491	1.59427
-1.20189	2.26178	-1.06971	1.79432	-1.01067	1.60615	-0.933969	0.891098	-0.837473	2.24396	-1.02503	1.59625
-1.20099	2.25386	-1.06907	1.76659	-1.01029	1.60021	-0.934357	0.902983	-0.837597	2.2598	-1.0244	1.5903
-1.20099	2.24594	-1.06895	1.76263	-1.00964	1.61605	-0.933969	0.89506	-0.836698	2.2598	-1.0244	1.56852
-1.20099	2.24396	-1.06869	1.77055	-1.00836	1.61605	-0.934357	0.893079	-0.835667	2.26772	-1.02324	1.53088
-1.20035	2.23801	-1.06843	1.78838	-1.0081	1.622	-0.933333	0.877233	-0.835023	2.26772	-1.02324	1.51504
-1.19984	2.23405	-1.06831	1.80423	-1.00747	1.62398	-0.933202	0.863368	-0.834388	2.25584	-1.02183	1.50711
-1.19894	2.22415	-1.06792	1.80423	-1.00733	1.622	-0.932558	0.871291	-0.834264	2.2499	-1.02171	1.51305
-1.19881	2.22415	-1.06626	1.78046	-1.00759	1.62794	-0.931915	0.863368	-0.833364	2.2499	-1.02081	1.50117
-1.1983	2.21622	-1.06561	1.77848	-1.0072	1.63388	-0.931791	0.867329	-0.832985	2.25188	-1.02056	1.49919
-1.19715	2.21028	-1.0651	1.79432	-1.0063	1.63586	-0.930636	0.859406	-0.832341	2.25188	-1.01966	1.4675
-1.19664	2.20632	-1.06395	1.7963	-1.00553	1.62794	-0.931155	0.859406	-0.831442	2.2499	-1.01902	1.45363
-1.19638	2.20632	-1.06356	1.80819	-1.00502	1.63586	-0.930256	0.845541	-0.831186	2.23801	-1.01761	1.43382
-1.19599	2.21226	-1.06291	1.81413	-1.00438	1.64973	-0.930643	0.849503	-0.831054	2.23405	-1.01761	1.44175
-1.19484	2.19642	-1.06189	1.7963	-1.004	1.65765	-0.929868	0.843561	-0.829519	2.21821	-1.01646	1.42986
-1.19381	2.17859	-1.06151	1.7864	-1.00387	1.66755	-0.929093	0.837619	-0.829256	2.23405	-1.01659	1.4358
-1.19394	2.18651	-1.06087	1.78442	-1.00323	1.67151	-0.928969	0.835637	-0.828357	2.23207	-1.01531	1.41996
-1.19355	2.19048	-1.05984	1.78244	-1.00233	1.66359	-0.928194	0.823753	-0.828357	2.22811	-1.01505	1.40411
-1.19227	2.17661	-1.05971	1.79828	-1.00247	1.68142	-0.927682	0.813849	-0.827721	2.22217	-1.0148	1.39421
-1.19176	2.16671	-1.05984	1.82205	-1.00157	1.69132	-0.926659	0.801964	-0.826566	2.20038	-1.01403	1.3843
-1.19112	2.16076	-1.05894	1.82403	-1.00092	1.69132	-0.925891	0.801964	-0.82631	2.20434	-1.01441	1.39817
-1.19099	2.15482	-1.05842	1.81611	-1.00118	1.70123	-0.924868	0.79206	-0.825155	2.1984	-1.01326	1.39223
-1.19009	2.1469	-1.05842	1.80819	-1.00002	1.6933	-0.924357	0.79008	-0.824891	2.19642	-1.01288	1.39223
-1.19009	2.15284	-1.05842	1.80225	-0.999512	1.68934	-0.923457	0.794041	-0.824504	2.1984	-1.01262	1.38232
-1.18997	2.1469	-1.05791	1.81215	-0.999124	1.6933	-0.923581	0.799983	-0.822837	2.17265	-1.01147	1.36252
-1.18919	2.13898	-1.05765	1.83196	-0.998612	1.70123	-0.92307	0.799983	-0.822326	2.15878	-1.01121	1.35658
-1.18881	2.13303	-1.05676	1.8379	-0.997977	1.70321	-0.921659	0.780176	-0.821295	2.14492	-1.01005	1.34469
-1.1883	2.12907	-1.05574	1.84186	-0.997845	1.71311	-0.920884	0.774234	-0.821171	2.13898	-1.01043	1.35856
-1.18791	2.11323	-1.05484	1.82602	-0.996814	1.71311	-0.92024	0.780176	-0.820527	2.13303	-1.00967	1.35459
-1.18779	2.12115	-1.05368	1.79829	-0.995659	1.70915	-0.920109	0.7881	-0.819752	2.11719	-1.00954	1.35658
-1.18715	2.11719	-1.05381	1.7963	-0.996039	1.72104	-0.919209	0.786119	-0.81924	2.09738	-1.00954	1.33677
-1.18625	2.1053	-1.05266	1.81215	-0.99476	1.72896	-0.919597	0.79008	-0.819116	2.07955	-1.00852	1.32092
-1.18612	2.09738	-1.0515	1.82601	-0.994116	1.73292	-0.918822	0.770273	-0.818217	2.05975	-1.00762	1.31102
-1.18573	2.09738	-1.05073	1.8379	-0.993992	1.74282	-0.918822	0.760369	-0.818085	2.06371	-1.00659	1.30904
-1.18496	2.08351	-1.04983	1.82601	-0.992837	1.74282	-0.918178	0.760369	-0.817442	2.06767	-1.00671	1.32885
-1.18509	2.08153	-1.04906	1.80423	-0.992581	1.73886	-0.917279	0.754427	-0.816163	2.04984	-1.00517	1.33083
-1.18445	2.0855	-1.04855	1.80621	-0.991814	1.72698	-0.917659	0.766311	-0.815519	2.04192	-1.00581	1.33677
-1.18406	2.0855	-1.04752	1.80621	-0.991047	1.74084	-0.916504	0.758388	-0.814488	2.02409	-1.00479	1.31102
-1.18291	2.07955	-1.04624	1.81809	-0.991302	1.76857	-0.916504	0.748484	-0.814101	2.01617	-1.00389	1.29121
-1.18214	2.07361	-1.04585	1.83592	-0.989891	1.77055	-0.914829	0.726696	-0.812946	2.0023	-1.00364	1.28527
-1.1815	2.06965	-1.04509	1.83988	-0.989124	1.77253	-0.915217	0.730657	-0.812822	1.99438	-1.003	1.29121
-1.1806	2.05578	-1.04457	1.82205	-0.988868	1.7765	-0.914318	0.732638	-0.811798	1.98646	-1.00236	1.29715
-1.18022	2.0439	-1.0438	1.80819	-0.987837	1.77451	-0.914062	0.736599	-0.811543	1.97259	-1.00198	1.29121
-1.17957	2.04786	-1.04341	1.80225	-0.986946	1.77848	-0.91355	0.736599	-0.811411	1.96467	-1.00109	1.26348
-1.17867	2.03796	-1.04316	1.828	-0.986558	1.7864	-0.912651	0.728676	-0.81	1.94684	-1.00045	1.23575
-1.17803	2.02013	-1.04188	1.83394	-0.985915	1.79234	-0.912132	0.732638	-0.80962	1.93694	-0.999806	1.21396
-1.17752	2.01221	-1.04149	1.83592	-0.985279	1.79828	-0.910465	0.720753	-0.808721	1.93298	-0.998651	1.22387
-1.17701	1.99834	-1.04212	1.84384	-0.985155	1.80621	-0.910465	0.734619	-0.808845	1.92902	-0.997364	1.23179
-1.17636	1.99438	-1.04136	1.83592	-0.985023	1.81017	-0.908923	0.73858	-0.808078	1.91911	-0.996465	1.22585
-1.1765	1.9924	-1.04008	1.83196	-0.98438	1.81611	-0.908798	0.740561	-0.807434	1.90723	-0.995822	1.20406
-1.17585	1.9924	-1.04021	1.83988	-0.983736	1.82998	-0.908031	0.724714	-0.807434	1.91119	-0.995178	1.18227
-1.17483	1.98844	-1.03918	1.84978	-0.983481	1.84384	-0.907256	0.718772	-0.80576	1.89336	-0.994798	1.17039
-1.17405	1.99042	-1.03828	1.85771	-0.982202	1.84186	-0.906876	0.724715	-0.80576	1.88742	-0.993775	1.16048
-1.17367	1.98844	-1.03816	1.87751	-0.981946	1.85374	-0.905845	0.726695	-0.804349	1.86563	-0.993651	1.16246
-1.17316	1.97457	-1.037	1.86167	-0.981302	1.87157	-0.906225	0.73858	-0.803829	1.86167	-0.992628	1.16246
-1.17291	1.96863	-1.03571	1.84582	-0.979891	1.87355	-0.905194	0.73858	-0.803318	1.86167	-0.99186	1.16246
-1.17265	1.96863	-1.03636	1.84582	-0.979767	1.87355	-0.904419	0.746503	-0.802419	1.86563	-0.990829	1.14464
-1.17188	1.96467	-1.03584	1.83988	-0.979636	1.88544	-0.903264	0.746503	-0.801899	1.86563	-0.990954	1.14266
-1.17124	1.95081	-1.03494	1.84582	-0.978093	1.87949	-0.903264	0.744522	-0.801132	1.84186	-0.989674	1.12879
-1.17073	1.93892	-1.03468	1.86761	-0.977969	1.8993	-0.902364	0.748484	-0.800612	1.82404	-0.989674	1.13869
-1.17111	1.93892	-1.03378	1.8795	-0.97707	1.91119	-0.901721	0.752445	-0.800357	1.80423	-0.988395	1.13473
-1.17009	1.93892	-1.03289	1.87752	-0.976682	1.91119	-0.901078	0.744522	-0.799845	1.80027	-0.988783	1.14464
-1.16932	1.9409	-1.03238	1.86959	-0.976558	1.91911	-0.899923	0.744522	-0.798946	1.80423	-0.987884	1.14266
-1.16855	1.93892	-1.03174	1.85573	-0.976047	1.91911	-0.899411	0.752445	-0.797923	1.78442	-0.988651	1.15058
-1.16867	1.93694	-1.03084	1.85177	-0.975667	1.92307	-0.898899	0.752445	-0.797659	1.77452	-0.988264	1.13077
-1.16765	1.93298	-1.02995	1.84582	-0.975023	1.93496	-0.898899	0.758388	-0.797016	1.75273	-0.989031	1.12879
-1.16573	1.91317	-1.02982	1.85771	-0.974767	1.9409	-0.898	0.744523	-0.797147	1.74679	-0.988395	1.11096
-1.16496	1.90525	-1.02943	1.87157	-0.974124	1.94684	-0.897868	0.746504	-0.796628	1.74481	-0.988016	1.12879
-1.16534	1.92109	-1.02853	1.86761	-0.973488	1.94684	-0.896837	0.748484	-0.794961	1.73292	-0.986217	1.12681
-1.16495	1.92704	-1.02764	1.84384	-0.973364	1.95674	-0.896194	0.756408	-0.795093	1.73688	-0.986085	1.13473
-1.1638	1.90921	-1.0275	1.828	-0.971822	1.9508	-0.895938	0.770273	-0.793295	1.71509	-0.98455	1.11294
-1.16316	1.89931	-1.02712	1.828	-0.97131	1.9607	-0.894651	0.764331	-0.792016	1.69331	-0.984039	1.10304
-1.16278	1.89336	-1.02635	1.84384	-0.970279	1.96467	-0.895171	0.768293	-0.790736	1.67152	-0.982752	1.08521
-1.16188	1.88544	-1.02519	1.85969	-0.969643	1.96467	-0.894403	0.762351	-0.790868	1.66954	-0.982496	1.09314
-1.16136	1.88148	-1.02455	1.86365	-0.969388	1.97853	-0.894016	0.772255	-0.790357	1.66558	-0.981597	1.10106
-1.16059	1.88346	-1.0234	1.85375	-0.968357	1.97853	-0.893628	0.774236	-0.789845	1.65567	-0.981085	1.11889
-1.16046	1.89138	-1.02237	1.828	-0.968101	1.98051	-0.892209	0.762351	-0.789969	1.65171	-0.980574	1.11096
-1.15995	1.88742	-1.02199	1.80225	-0.966822	1.98249	-0.892729	0.766313	-0.78907	1.6319	-0.980186	1.09314
-1.15969	1.86563	-1.02237	1.80621	-0.966186	1.98844	-0.891574	0.756409	-0.78907	1.62794	-0.979287	1.06739
-1.15931	1.85573	-1.02186	1.81809	-0.966062	1.9924	-0.891705	0.766313	-0.788946	1.62596	-0.978643	1.06343
-1.15841	1.8478	-1.02084	1.81611	-0.965031	1.99834	-0.890287	0.774236	-0.788434	1.62002	-0.977752	1.07333
-1.15777	1.8478	-1.02084	1.81413	-0.965031	1.99834	-0.889512	0.780178	-0.788047	1.622	-0.977109	1.08521
-1.15687	1.85375	-1.02019	1.7963	-0.964907	1.99834	-0.889256	0.788101	-0.786636	1.61011	-0.976473	1.08918
-1.15559	1.85771	-1.01878	1.76461	-0.964651	1.99834	-0.888225	0.780178	-0.786636	1.61011	-0.975829	1.06144
-1.15469	1.8379	-1.01904	1.75669	-0.963628	2.00626	-0.887457	0.786121	-0.785736	1.60219	-0.97545	1.03569
-1.15481	1.81611	-1.01802	1.75867	-0.96324	2.01419	-0.886039	0.772256	-0.785225	1.58833	-0.97455	1.02381
-1.15443	1.81215	-1.01712	1.75669	-0.962597	2.02607	-0.885651	0.778198	-0.784837	1.58239	-0.973907	1.03173
-1.15443	1.82205	-1.01699	1.76461	-0.961829	2.03201	-0.884233	0.778198	-0.783938	1.57248	-0.973527	1.04362
-1.15366	1.82998	-1.01674	1.73886	-0.960674	2.03201	-0.883589	0.780179	-0.783938	1.57644	-0.972752	1.0456
-1.15263	1.83196	-1.01519	1.70717	-0.960419	2.03201	-0.882822	0.764333	-0.78214	1.55862	-0.97262	1.04362
-1.15212	1.83394	-1.01519	1.68736	-0.959519	2.02409	-0.882566	0.750467	-0.782783	1.56654	-0.972101	1.02381
-1.15225	1.83196	-1.01494	1.67746	-0.959651	2.03201	-0.882442	0.752448	-0.781372	1.56456	-0.971977	1.01193
-1.15148	1.82205	-1.01366	1.66557	-0.958628	2.03399	-0.881155	0.748486	-0.78124	1.55664	-0.971713	1.01391
-1.15033	1.81017	-1.01353	1.65963	-0.958752	2.04192	-0.880899	0.754428	-0.78086	1.55664	-0.970682	1.01985
-1.14981	1.81215	-1.01288	1.65369	-0.957985	2.05182	-0.880256	0.75839	-0.779961	1.53683	-0.970295	1.01985
-1.1502	1.82602	-1.01198	1.6319	-0.957209	2.04984	-0.879101	0.746505	-0.779574	1.53881	-0.969271	1.01787
-1.14969	1.82998	-1.01147	1.60417	-0.956566	2.05578	-0.879225	0.748486	-0.778287	1.5289	-0.969271	1.01787
-1.14815	1.82602	-1.01122	1.58634	-0.955791	2.0637	-0.878713	0.730659	-0.777899	1.519	-0.968628	1.00796
-1.14687	1.80423	-1.0107	1.57644	-0.955147	2.04984	-0.87769	0.724716	-0.777256	1.519	-0.968884	1.00995
-1.14635	1.79234	-1.01019	1.56456	-0.954628	2.05776	-0.877047	0.728678	-0.776233	1.50514	-0.967853	0.994099
-1.14558	1.78244	-1.00967	1.54871	-0.954109	2.06965	-0.876279	0.716793	-0.775977	1.50316	-0.967341	1.00202
-1.14481	1.78046	-1.00891	1.54079	-0.952822	2.06569	-0.875767	0.726697	-0.775209	1.49919	-0.967085	1.00598
-1.14456	1.79036	-1.0084	1.53485	-0.952178	2.06569	-0.874357	0.722736	-0.775085	1.49919	-0.966574	1.00202
-1.14468	1.80819	-1.00737	1.5091	-0.951279	2.06371	-0.874101	0.712832	-0.774961	1.51108	-0.966062	1.004
-1.14366	1.79829	-1.00686	1.49523	-0.950256	2.05182	-0.873845	0.702928	-0.77355	1.49523	-0.964907	0.99806
-1.14328	1.78046	-1.00674	1.48136	-0.95038	2.05182	-0.873845	0.700947	-0.77355	1.47939	-0.964527	1.00202
-1.14251	1.77056	-1.00545	1.45958	-0.949605	2.04786	-0.873202	0.698966	-0.772783	1.46948	-0.963628	0.992118
-1.14187	1.76659	-1.00494	1.44769	-0.948581	2.04984	-0.872302	0.696986	-0.771628	1.4576	-0.962992	0.990137
-1.14161	1.76857	-1.00468	1.44571	-0.947814	2.05182	-0.871659	0.693024	-0.771884	1.47146	-0.962093	0.990137
-1.14071	1.77452	-1.00353	1.4259	-0.947302	2.0538	-0.87038	0.687082	-0.770597	1.46354	-0.960938	0.986176
-1.13981	1.78442	-1.00314	1.41996	-0.946659	2.04786	-0.869612	0.685101	-0.769954	1.45364	-0.960426	0.984195
-1.13943	1.78046	-1.00327	1.40808	-0.94576	2.03597	-0.868713	0.679158	-0.769698	1.44175	-0.959147	0.97033
-1.13878	1.76461	-1.00225	1.38431	-0.945636	2.03201	-0.868194	0.679158	-0.768798	1.42393	-0.959147	0.97231
-1.13788	1.74282	-1.00147	1.37242	-0.944612	2.03003	-0.86793	0.679158	-0.768543	1.42987	-0.958372	0.966368
-1.13712	1.7349	-1.00071	1.37639	-0.943589	2.02805	-0.86793	0.675197	-0.767256	1.42987	-0.957093	0.97231
-1.1366	1.74877	-0.999806	1.36846	-0.943202	2.03399	-0.867674	0.677178	-0.766488	1.43185	-0.956194	0.992118
-1.13622	1.76659	-0.999426	1.35856	-0.942171	2.02409	-0.867411	0.677178	-0.765721	1.42789	-0.955295	0.994099
-1.1343	1.76461	-0.999039	1.34667	-0.941915	2.01022	-0.866643	0.667274	-0.76469	1.41402	-0.955163	0.986176
-1.13328	1.76263	-0.997884	1.33083	-0.940891	1.99834	-0.866767	0.669254	-0.763923	1.40808	-0.954775	0.97033
-1.13353	1.75471	-0.997116	1.313	-0.939736	1.98249	-0.865868	0.65935	-0.763023	1.40808	-0.954388	0.976272
-1.13199	1.73688	-0.996605	1.29914	-0.94038	1.99042	-0.866248	0.663312	-0.762767	1.41997	-0.95362	0.982214
-1.13109	1.7349	-0.996217	1.29517	-0.939225	1.98249	-0.865093	0.665292	-0.762	1.41997	-0.954008	0.996079
-1.13097	1.75471	-0.995442	1.28923	-0.938202	1.97853	-0.864326	0.663312	-0.762	1.416	-0.952597	0.988157
-1.13097	1.7765	-0.994543	1.28131	-0.937822	1.98051	-0.864326	0.669254	-0.761488	1.40808	-0.952473	0.992118
-1.12994	1.7765	-0.994411	1.28131	-0.936411	1.96269	-0.862783	0.65737	-0.760977	1.39422	-0.951574	0.978253
-1.12917	1.75273	-0.994023	1.28329	-0.936031	1.95872	-0.863171	0.667274	-0.760589	1.4061	-0.95093	0.982215
-1.12905	1.74283	-0.993124	1.27735	-0.935388	1.95872	-0.86214	0.667274	-0.759171	1.4061	-0.950031	0.978253
-1.12879	1.74877	-0.992612	1.25358	-0.935132	1.95476	-0.862271	0.673216	-0.758535	1.40808	-0.949256	0.992118
-1.12777	1.75867	-0.992225	1.23377	-0.935	1.96269	-0.86176	0.679159	-0.757899	1.40412	-0.948233	0.978253
-1.12687	1.76857	-0.991589	1.22189	-0.933969	1.94684	-0.86086	0.667274	-0.756744	1.40214	-0.947853	0.982215
-1.12674	1.78838	-0.990946	1.21991	-0.93307	1.93496	-0.861372	0.669254	-0.755977	1.41006	-0.946318	0.966369
-1.12584	1.78838	-0.990047	1.22189	-0.932946	1.93099	-0.859961	0.661331	-0.754698	1.39422	-0.946062	0.96835
-1.12481	1.76857	-0.989403	1.20802	-0.932558	1.91317	-0.85945	0.661331	-0.75431	1.3962	-0.944395	0.960427
-1.12391	1.76461	-0.98876	1.19019	-0.93269	1.91317	-0.858674	0.661331	-0.753419	1.38233	-0.944395	0.96835
-1.12353	1.7765	-0.98786	1.17237	-0.932302	1.91317	-0.858155	0.65737	-0.753295	1.38629	-0.94324	0.964388
-1.12225	1.78838	-0.987093	1.15652	-0.931783	1.91119	-0.857512	0.661331	-0.752775	1.38629	-0.943752	0.970331
-1.12174	1.7963	-0.986581	1.15652	-0.93114	1.91317	-0.856101	0.647466	-0.751876	1.38629	-0.942597	0.958446
-1.12071	1.79829	-0.986318	1.17435	-0.929729	1.89138	-0.855721	0.653408	-0.752	1.39422	-0.942597	0.966369
-1.11981	1.7963	-0.98555	1.16246	-0.928574	1.87157	-0.855078	0.649447	-0.750713	1.38431	-0.941186	0.962408
-1.11942	1.7864	-0.984783	1.13473	-0.928574	1.86167	-0.854302	0.649447	-0.750581	1.39422	-0.940543	0.970331
-1.11891	1.78046	-0.984264	1.11492	-0.927798	1.85771	-0.853403	0.647466	-0.74969	1.38629	-0.940287	0.966369
-1.11788	1.77848	-0.983109	1.10304	-0.927023	1.85969	-0.852372	0.643504	-0.749558	1.40016	-0.939643	0.960427
-1.11698	1.77452	-0.982217	1.09908	-0.926636	1.85969	-0.851341	0.637562	-0.748403	1.39818	-0.938744	0.956466
-1.11685	1.7963	-0.981829	1.107	-0.92586	1.8478	-0.850829	0.637562	-0.748403	1.41402	-0.937977	0.958447
-1.1166	1.81215	-0.981574	1.11096	-0.925349	1.8379	-0.850318	0.6336	-0.747512	1.3962	-0.937465	0.962408
-1.11544	1.80423	-0.981062	1.0971	-0.924829	1.83592	-0.849419	0.623696	-0.747132	1.38629	-0.937333	0.960427
-1.11429	1.78838	-0.98093	1.07927	-0.924705	1.84582	-0.848783	0.625677	-0.746357	1.38233	-0.93631	0.954485
-1.11429	1.7864	-0.980031	1.05352	-0.923806	1.83988	-0.847752	0.615773	-0.745581	1.37639	-0.936054	0.954485
-1.11377	1.79432	-0.978752	1.03371	-0.923295	1.83592	-0.848264	0.617754	-0.745326	1.40214	-0.935535	0.960427
-1.11287	1.7963	-0.979008	1.0456	-0.923171	1.83988	-0.847488	0.60785	-0.744426	1.4061	-0.93438	0.956465
-1.11184	1.81215	-0.977985	1.0555	-0.922016	1.82007	-0.846845	0.603889	-0.744682	1.39818	-0.933868	0.960427
-1.11171	1.83196	-0.976698	1.04956	-0.922147	1.82007	-0.846713	0.599927	-0.744426	1.40016	-0.932837	0.950523
-1.11081	1.82007	-0.97593	1.03966	-0.921504	1.81413	-0.845814	0.578139	-0.743535	1.38431	-0.931806	0.934677
-1.10926	1.79828	-0.975674	1.02777	-0.920481	1.81017	-0.84607	0.576158	-0.743411	1.40214	-0.930907	0.926754
-1.10863	1.79432	-0.975163	1.01391	-0.919961	1.81413	-0.844915	0.568235	-0.741868	1.41798	-0.930008	0.928734
-1.10824	1.80225	-0.975287	1.01589	-0.919062	1.81413	-0.845302	0.574178	-0.741481	1.42789	-0.929364	0.91883
-1.10721	1.81611	-0.975031	1.02579	-0.918163	1.80224	-0.844923	0.564273	-0.740581	1.42591	-0.928085	0.914868
-1.10567	1.83592	-0.973876	1.02579	-0.918295	1.80224	-0.844798	0.558331	-0.739426	1.41006	-0.927566	0.908926
-1.10503	1.84186	-0.973496	1.03173	-0.918039	1.7963	-0.843899	0.554369	-0.738915	1.41996	-0.926791	0.899022
-1.10478	1.83988	-0.972721	1.02381	-0.916496	1.7864	-0.843132	0.548427	-0.738016	1.43581	-0.925891	0.891099
-1.10503	1.83592	-0.971434	1.00796	-0.91662	1.79036	-0.842357	0.546446	-0.737116	1.44175	-0.925372	0.891099
-1.10401	1.83394	-0.971047	1.00598	-0.916109	1.7864	-0.841977	0.534561	-0.737372	1.45562	-0.925372	0.901003
-1.10298	1.8379	-0.970791	1.00202	-0.915465	1.77649	-0.841209	0.538523	-0.736349	1.43779	-0.924729	0.906945
-1.10285	1.85573	-0.970147	1.00598	-0.915465	1.77055	-0.840574	0.542484	-0.736736	1.43185	-0.924349	0.899021
-1.10208	1.88148	-0.969504	1.00796	-0.914954	1.76659	-0.83955	0.538522	-0.736093	1.43185	-0.923705	0.887136
-1.10067	1.8795	-0.969116	1.01193	-0.914442	1.77055	-0.838651	0.528619	-0.736093	1.43581	-0.922419	0.877232
-1.09978	1.86563	-0.968736	1.01589	-0.913287	1.75867	-0.837496	0.524657	-0.735194	1.44571	-0.922031	0.87129
-1.10003	1.85771	-0.968217	1.004	-0.913031	1.75471	-0.83686	0.514754	-0.733907	1.44373	-0.921775	0.873271
-1.09977	1.85969	-0.967574	0.988156	-0.913163	1.75669	-0.836992	0.524658	-0.733651	1.44967	-0.920876	0.86931
-1.09951	1.87355	-0.967318	0.994098	-0.912264	1.74876	-0.835318	0.510793	-0.732752	1.43185	-0.919845	0.863367
-1.09926	1.90128	-0.966039	1.00202	-0.911876	1.7448	-0.835318	0.518716	-0.73262	1.42789	-0.919333	0.859406
-1.09836	1.91911	-0.964884	1.00598	-0.911752	1.73688	-0.834031	0.516735	-0.731853	1.43581	-0.918178	0.847521
-1.09823	1.91713	-0.964372	1.01589	-0.911488	1.73292	-0.833767	0.516735	-0.731085	1.44373	-0.918047	0.851483
-1.09772	1.91911	-0.963729	1.004	-0.911101	1.74084	-0.833	0.514754	-0.730829	1.45364	-0.917271	0.857425
-1.09657	1.90921	-0.963209	1.00202	-0.910457	1.7349	-0.832488	0.512774	-0.73031	1.44967	-0.916891	0.863368
-1.09643	1.91515	-0.962186	0.99806	-0.909814	1.7349	-0.832233	0.514754	-0.729674	1.44571	-0.916248	0.851483
-1.09618	1.93694	-0.961163	1.00994	-0.908783	1.72896	-0.830822	0.504851	-0.728395	1.42987	-0.915992	0.841579
-1.09567	1.94684	-0.960651	1.01985	-0.908016	1.72103	-0.830946	0.504851	-0.727628	1.42987	-0.914969	0.831675
-1.09438	1.95278	-0.959752	1.02183	-0.907248	1.71113	-0.830047	0.50287	-0.727248	1.43581	-0.913938	0.831675
-1.09399	1.94486	-0.958853	1.02579	-0.906736	1.70321	-0.829659	0.508812	-0.726349	1.42194	-0.913039	0.831675
-1.09335	1.93496	-0.958853	1.01985	-0.906093	1.70321	-0.829147	0.516735	-0.726481	1.43581	-0.91214	0.825733
-1.09297	1.92703	-0.958209	1.01589	-0.906093	1.71113	-0.828116	0.506831	-0.725326	1.43185	-0.91214	0.827714
-1.09207	1.91911	-0.95731	1.00598	-0.905194	1.70519	-0.827736	0.496927	-0.725202	1.44373	-0.911109	0.829695
-1.09168	1.92505	-0.957698	1.03173	-0.904938	1.68934	-0.826326	0.4791	-0.72469	1.45562	-0.910845	0.833656
-1.09078	1.93694	-0.957054	1.04956	-0.904814	1.68538	-0.826457	0.485043	-0.723279	1.45364	-0.910969	0.837617
-1.08988	1.9409	-0.955643	1.0456	-0.904171	1.68142	-0.826202	0.475139	-0.723923	1.4576	-0.910589	0.823752
-1.08936	1.94288	-0.954744	1.04164	-0.903403	1.6834	-0.825946	0.465235	-0.722767	1.4576	-0.909946	0.809887
-1.08872	1.93298	-0.953589	1.02579	-0.902767	1.69925	-0.825302	0.461273	-0.72238	1.47542	-0.909302	0.803944
-1.08795	1.92901	-0.95269	1.02579	-0.901992	1.6933	-0.824791	0.45335	-0.722124	1.49325	-0.908527	0.803944
-1.08693	1.92703	-0.951791	1.02777	-0.902248	1.69529	-0.825047	0.45335	-0.721225	1.49919	-0.908395	0.807906
-1.08642	1.93298	-0.951271	1.02777	-0.901225	1.68142	-0.824155	0.447408	-0.721225	1.50118	-0.906729	0.79404
-1.08616	1.94288	-0.951271	1.04164	-0.900326	1.67152	-0.824287	0.463254	-0.721093	1.49919	-0.906217	0.780175
-1.08526	1.95872	-0.95024	1.03966	-0.900194	1.68736	-0.823388	0.463254	-0.720705	1.50514	-0.904806	0.760368
-1.08436	1.95674	-0.949085	1.02183	-0.898651	1.68934	-0.822612	0.467215	-0.72007	1.52098	-0.904419	0.76631
-1.08397	1.9409	-0.949209	1.03569	-0.898907	1.70123	-0.821969	0.461273	-0.719434	1.53287	-0.902752	0.770272
-1.08422	1.9409	-0.948566	1.02975	-0.897876	1.69925	-0.821202	0.465234	-0.717891	1.53881	-0.902233	0.788099
-1.08371	1.94288	-0.947535	1.01985	-0.89762	1.69925	-0.820558	0.465234	-0.717256	1.54475	-0.901969	0.788099
-1.0823	1.93496	-0.946636	1.00598	-0.897101	1.69925	-0.820171	0.469196	-0.716744	1.54079	-0.902101	0.778195
-1.08128	1.9409	-0.946256	1.00598	-0.89607	1.69529	-0.819783	0.467215	-0.715457	1.53089	-0.901977	0.758387
-1.08115	1.96269	-0.94562	1.00796	-0.89607	1.71707	-0.819395	0.469196	-0.715721	1.54277	-0.901721	0.750464
-1.08064	1.96071	-0.944465	1.00202	-0.895171	1.72698	-0.818752	0.467215	-0.714946	1.54871	-0.901209	0.764329
-1.07999	1.9409	-0.944333	1.00004	-0.895047	1.7448	-0.817853	0.471176	-0.71507	1.5705	-0.900574	0.776214
-1.07897	1.93099	-0.944209	0.99806	-0.894271	1.75669	-0.816954	0.465234	-0.713271	1.57248	-0.899798	0.774233
-1.07807	1.93694	-0.943566	0.994098	-0.89324	1.75471	-0.816186	0.461273	-0.712628	1.57248	-0.899543	0.770272
-1.07768	1.94486	-0.943186	0.992117	-0.893116	1.77254	-0.815163	0.467215	-0.71224	1.5705	-0.898899	0.746503
-1.07678	1.94486	-0.942667	0.996079	-0.892217	1.78244	-0.814527	0.469196	-0.710829	1.55664	-0.898	0.734618
-1.07627	1.94684	-0.941512	1.00598	-0.892085	1.7963	-0.812985	0.473157	-0.711209	1.57644	-0.897233	0.736598
-1.07563	1.94684	-0.940876	1.00796	-0.891954	1.82205	-0.811829	0.4791	-0.710442	1.59031	-0.896845	0.760367
-1.07498	1.93298	-0.940101	1.00598	-0.890798	1.83394	-0.810419	0.473157	-0.709798	1.59031	-0.896202	0.778194
-1.07434	1.92901	-0.939326	0.996079	-0.891054	1.8478	-0.810039	0.467215	-0.709543	1.58437	-0.895682	0.776214
-1.07395	1.93496	-0.93869	1.00004	-0.890031	1.86563	-0.80914	0.467215	-0.708512	1.56456	-0.895171	0.760367
-1.07343	1.93892	-0.938302	1.01391	-0.888233	1.87752	-0.80824	0.465234	-0.708643	1.56654	-0.894395	0.74056
-1.07292	1.94486	-0.937527	1.02381	-0.887845	1.90525	-0.807729	0.477118	-0.707233	1.55862	-0.89376	0.748483
-1.07267	1.9508	-0.93624	1.01985	-0.887326	1.91911	-0.807209	0.48108	-0.706845	1.56852	-0.893496	0.770271
-1.0719	1.95476	-0.93624	1.02381	-0.886426	1.931	-0.806698	0.48306	-0.706202	1.57842	-0.893109	0.792059
-1.07164	1.95872	-0.935721	1.02381	-0.886295	1.94882	-0.805798	0.48108	-0.705178	1.56852	-0.892465	0.811867
-1.07074	1.95278	-0.934178	1.01391	-0.885651	1.96071	-0.805163	0.48108	-0.705054	1.57644	-0.891566	0.813848
-1.06998	1.94486	-0.933667	1.03371	-0.885395	1.97655	-0.804264	0.487022	-0.704023	1.57248	-0.891054	0.811867
-1.06972	1.94882	-0.934434	1.06342	-0.885008	1.9924	-0.803876	0.500887	-0.704535	1.58437	-0.889643	0.801963
-1.06933	1.95476	-0.933659	1.08323	-0.884109	2.01419	-0.802977	0.50683	-0.703248	1.58437	-0.889643	0.825732
-1.06881	1.9607	-0.932124	1.07729	-0.883078	2.03796	-0.802078	0.50683	-0.703116	1.57842	-0.888612	0.843558
-1.06881	1.95674	-0.931605	1.06937	-0.883078	2.06569	-0.801822	0.510792	-0.70286	1.58635	-0.888233	0.869308
-1.06856	1.95872	-0.931481	1.07333	-0.881923	2.07559	-0.800791	0.50683	-0.701698	1.59031	-0.887721	0.881193
-1.06727	1.9508	-0.931093	1.07927	-0.881791	2.09342	-0.800155	0.50683	-0.701698	1.60417	-0.887333	0.891097
-1.0665	1.9508	-0.930194	1.08917	-0.880891	2.09738	-0.800031	0.514753	-0.700543	1.59625	-0.886946	0.885154
-1.06611	1.96269	-0.929938	1.11096	-0.88038	2.10332	-0.798876	0.516734	-0.700031	1.59625	-0.885659	0.879212
-1.06534	1.96467	-0.929426	1.1169	-0.880512	2.12709	-0.797853	0.518714	-0.699651	1.60813	-0.885535	0.891096
-1.06534	1.98447	-0.928527	1.11294	-0.879357	2.15878	-0.797341	0.518714	-0.69824	1.60219	-0.883736	0.902981
-1.06573	1.99834	-0.92776	1.11492	-0.879233	2.18453	-0.796829	0.528618	-0.697721	1.60813	-0.883481	0.934673
-1.06483	1.9924	-0.927116	1.12681	-0.878721	2.20434	-0.796318	0.542483	-0.69669	1.60417	-0.882581	0.948538
-1.06367	1.99042	-0.926473	1.13671	-0.878209	2.21425	-0.79593	0.542483	-0.69669	1.60219	-0.88155	0.960423
-1.06303	1.99834	-0.925698	1.15256	-0.878333	2.22811	-0.795419	0.546445	-0.696047	1.59427	-0.881295	0.956461
-1.06239	2.01022	-0.925434	1.16246	-0.877946	2.24	-0.795163	0.552388	-0.69476	1.58635	-0.880907	0.9525
-1.06174	2.01418	-0.924923	1.16444	-0.877558	2.26376	-0.794264	0.554368	-0.694884	1.60615	-0.880527	0.958443
-1.0602	2.01617	-0.924023	1.16444	-0.877302	2.2915	-0.793109	0.562291	-0.693605	1.6121	-0.880008	0.974288
-1.06033	2.02409	-0.923256	1.17237	-0.876667	2.31725	-0.792078	0.576156	-0.693217	1.61606	-0.879628	0.998057
-1.06046	2.02607	-0.922225	1.17831	-0.876155	2.32121	-0.79169	0.58606	-0.692829	1.61804	-0.878597	1.00796
-1.05918	2.02409	-0.921837	1.18425	-0.876023	2.33705	-0.790923	0.588041	-0.691543	1.59823	-0.878341	1.01192
-1.05816	2.03201	-0.921837	1.20406	-0.874605	2.33705	-0.790923	0.599926	-0.691155	1.59823	-0.877698	1.00202
-1.05803	2.04984	-0.920814	1.20802	-0.873961	2.34894	-0.789767	0.597945	-0.690388	1.59823	-0.877054	1.00202
-1.0579	2.06568	-0.919659	1.20802	-0.874085	2.38459	-0.78938	0.599926	-0.690008	1.60615	-0.876923	1.03173
-1.057	2.05776	-0.919915	1.22387	-0.873054	2.40836	-0.788612	0.607849	-0.68962	1.61804	-0.876279	1.05946
-1.05572	2.04984	-0.920047	1.24565	-0.872791	2.43015	-0.787202	0.595964	-0.688977	1.61804	-0.87538	1.08521
-1.05559	2.0538	-0.919147	1.24169	-0.872915	2.44401	-0.78669	0.603887	-0.688977	1.61012	-0.875891	1.09115
-1.05546	2.06172	-0.917868	1.23773	-0.872147	2.44798	-0.785403	0.599926	-0.688202	1.60219	-0.875124	1.06342
-1.05417	2.06766	-0.917481	1.24367	-0.872023	2.4658	-0.785279	0.603887	-0.688202	1.6121	-0.875636	1.06342
-1.05391	2.07955	-0.917225	1.25754	-0.87138	2.49353	-0.784248	0.60983	-0.686667	1.61606	-0.874481	1.07135
-1.05391	2.08549	-0.916705	1.26546	-0.869837	2.51532	-0.783349	0.60983	-0.686155	1.63587	-0.874357	1.10502
-1.05314	2.08351	-0.916829	1.28527	-0.869713	2.54701	-0.783349	0.623696	-0.684868	1.62596	-0.873078	1.12086
-1.05301	2.08351	-0.916318	1.29517	-0.868814	2.56088	-0.78207	0.615772	-0.684225	1.6121	-0.872566	1.13077
-1.05236	2.08351	-0.915163	1.28329	-0.868558	2.57276	-0.781814	0.621715	-0.683969	1.61012	-0.871279	1.1169
-1.05121	2.08351	-0.914527	1.28527	-0.868682	2.58465	-0.781302	0.621715	-0.682682	1.60219	-0.870636	1.11096
-1.05095	2.08747	-0.915047	1.30904	-0.867907	2.59455	-0.781178	0.629637	-0.682558	1.61408	-0.86986	1.11294
-1.05109	2.10134	-0.914403	1.32687	-0.868031	2.62426	-0.780791	0.639541	-0.682047	1.62794	-0.869093	1.13275
-1.05005	2.11124	-0.913636	1.33083	-0.867388	2.65794	-0.780016	0.635579	-0.681023	1.62596	-0.868713	1.15454
-1.04902	2.11124	-0.912992	1.32489	-0.866488	2.68369	-0.77976	0.639541	-0.681023	1.63587	-0.867946	1.17633
-1.04812	2.10926	-0.912736	1.32687	-0.865589	2.70151	-0.778473	0.63756	-0.680124	1.62794	-0.867434	1.17831
-1.04825	2.1152	-0.912736	1.33083	-0.865202	2.71142	-0.777698	0.63756	-0.679992	1.622	-0.866403	1.17633
-1.04722	2.11718	-0.912093	1.34667	-0.864302	2.71934	-0.77693	0.647464	-0.679736	1.62794	-0.86576	1.17038
-1.04646	2.10728	-0.91107	1.3546	-0.863791	2.73519	-0.775264	0.649445	-0.678581	1.61804	-0.86524	1.17435
-1.04633	2.1152	-0.911194	1.36648	-0.863147	2.76292	-0.775132	0.657368	-0.678194	1.6319	-0.864341	1.18821
-1.04581	2.12511	-0.91055	1.37242	-0.862504	2.79065	-0.773589	0.655387	-0.677426	1.63785	-0.863574	1.20802
-1.04543	2.11916	-0.909527	1.36648	-0.861992	2.80649	-0.772946	0.657368	-0.677039	1.63587	-0.862674	1.2199
-1.0444	2.10926	-0.909395	1.36648	-0.861225	2.81442	-0.772054	0.66331	-0.676783	1.63388	-0.861775	1.21792
-1.04414	2.1053	-0.908876	1.37639	-0.860845	2.82036	-0.771155	0.659349	-0.67576	1.63388	-0.861132	1.21396
-1.04362	2.11124	-0.908488	1.37639	-0.860589	2.82432	-0.771543	0.671234	-0.676271	1.64775	-0.860868	1.21
-1.04311	2.11916	-0.907853	1.37639	-0.859822	2.84413	-0.770256	0.673214	-0.675372	1.64181	-0.860093	1.21396
-1.04247	2.12511	-0.907085	1.38035	-0.859566	2.8778	-0.77	0.677176	-0.675248	1.65369	-0.85945	1.22783
-1.04209	2.12511	-0.906698	1.38629	-0.858674	2.89959	-0.76962	0.685099	-0.673969	1.65171	-0.858558	1.24367
-1.04157	2.11718	-0.906961	1.39619	-0.858163	2.92138	-0.768845	0.691042	-0.673705	1.65567	-0.857527	1.24961
-1.04144	2.11718	-0.906581	1.4061	-0.858163	2.92534	-0.768589	0.698965	-0.67307	1.64775	-0.856496	1.24565
-1.04093	2.12313	-0.905806	1.39817	-0.857395	2.92138	-0.767822	0.698965	-0.672302	1.64181	-0.85624	1.23377
-1.04016	2.11718	-0.904907	1.39817	-0.856628	2.92534	-0.766923	0.702927	-0.671915	1.63983	-0.855977	1.22782
-1.03951	2.12313	-0.904519	1.39817	-0.856496	2.93921	-0.766155	0.706888	-0.671271	1.64775	-0.855078	1.22188
-1.03912	2.13699	-0.904256	1.4061	-0.855729	2.95505	-0.765767	0.716792	-0.67024	1.65964	-0.854047	1.23971
-1.03823	2.14293	-0.902977	1.41402	-0.854566	2.96297	-0.764868	0.71085	-0.669473	1.66756	-0.853403	1.25159
-1.03681	2.13303	-0.902078	1.416	-0.853923	2.97288	-0.764612	0.724716	-0.668574	1.66756	-0.852372	1.25159
-1.03643	2.13501	-0.901946	1.41996	-0.853279	2.97684	-0.763713	0.724716	-0.66793	1.64577	-0.851992	1.23575
-1.03618	2.14491	-0.901047	1.41204	-0.852636	2.97288	-0.763202	0.730658	-0.668186	1.63587	-0.851481	1.21792
-1.03541	2.1469	-0.900915	1.40412	-0.852636	2.99665	-0.763202	0.746504	-0.667419	1.64181	-0.850581	1.20009
-1.034	2.14491	-0.900279	1.41006	-0.85186	3.00457	-0.762178	0.748485	-0.66614	1.63983	-0.850713	1.2199
-1.03349	2.15086	-0.899891	1.42392	-0.851217	3.02438	-0.762442	0.768292	-0.665496	1.64379	-0.849814	1.22981
-1.03349	2.1568	-0.899504	1.42392	-0.851217	3.04022	-0.760907	0.766312	-0.665364	1.63785	-0.850326	1.24565
-1.03246	2.15284	-0.89886	1.41204	-0.850318	3.04022	-0.760907	0.774235	-0.66614	1.6319	-0.849426	1.23575
-1.03143	2.14293	-0.898349	1.4061	-0.850829	3.04617	-0.759364	0.772254	-0.664985	1.61606	-0.849171	1.22386
-1.03118	2.1469	-0.89745	1.39223	-0.84993	3.0422	-0.758333	0.784139	-0.664465	1.60814	-0.84814	1.20208
-1.03143	2.15878	-0.897574	1.40412	-0.848643	3.03824	-0.75769	0.78612	-0.664078	1.622	-0.848016	1.20604
-1.03053	2.1568	-0.896798	1.41006	-0.848643	3.05805	-0.757047	0.782158	-0.663822	1.62398	-0.846736	1.21594
-1.02925	2.13699	-0.895899	1.416	-0.848388	3.08182	-0.756791	0.792062	-0.663822	1.622	-0.846612	1.23773
-1.02886	2.14095	-0.896155	1.41402	-0.84762	3.08578	-0.755512	0.7881	-0.662923	1.6121	-0.846233	1.23773
-1.0286	2.1469	-0.895388	1.39619	-0.846977	3.0937	-0.755512	0.805927	-0.661256	1.59823	-0.846101	1.21792
-1.02719	2.1469	-0.894109	1.37837	-0.846721	3.10163	-0.754357	0.805927	-0.660481	1.59823	-0.845202	1.19019
-1.02617	2.14888	-0.89424	1.38233	-0.845822	3.10361	-0.753581	0.801966	-0.659581	1.60219	-0.844302	1.18029
-1.02617	2.15284	-0.893853	1.40016	-0.845178	3.11351	-0.753705	0.813851	-0.659194	1.61012	-0.843535	1.19019
-1.02629	2.15878	-0.89231	1.39223	-0.843767	3.12143	-0.75307	0.817812	-0.658171	1.60219	-0.843279	1.20604
-1.02552	2.15284	-0.891667	1.38827	-0.843636	3.13926	-0.753581	0.835639	-0.657527	1.59031	-0.84238	1.21396
-1.0245	2.1568	-0.891798	1.38629	-0.842217	3.14322	-0.752295	0.847523	-0.657527	1.58635	-0.842256	1.21594
-1.02386	2.16472	-0.890899	1.38035	-0.841442	3.14124	-0.751651	0.843561	-0.656752	1.57446	-0.841357	1.19811
-1.02271	2.17265	-0.889612	1.37243	-0.840923	3.14322	-0.751527	0.857427	-0.656496	1.57842	-0.841612	1.19019
-1.02104	2.16076	-0.889357	1.37837	-0.839643	3.12936	-0.750372	0.847523	-0.655217	1.58239	-0.840457	1.17435
-1.02027	2.14491	-0.89	1.39223	-0.839388	3.13728	-0.750248	0.853465	-0.654318	1.57446	-0.840837	1.18821
-1.01937	2.13501	-0.889744	1.39223	-0.838488	3.14124	-0.749481	0.855446	-0.653543	1.57644	-0.839938	1.18821
-1.0186	2.12115	-0.888713	1.38233	-0.837721	3.14322	-0.749612	0.863369	-0.653023	1.57842	-0.839171	1.19415
-1.01848	2.13699	-0.888202	1.37639	-0.837597	3.16105	-0.748845	0.86733	-0.652899	1.57842	-0.839426	1.19019
-1.01848	2.1469	-0.88807	1.38035	-0.836442	3.15114	-0.748457	0.875253	-0.652124	1.5705	-0.838651	1.17038
-1.01809	2.14491	-0.887938	1.37639	-0.83631	3.1452	-0.748078	0.875253	-0.651612	1.5705	-0.838527	1.16642
-1.01707	2.14293	-0.886907	1.37242	-0.835923	3.15312	-0.747186	0.877234	-0.650837	1.5705	-0.837752	1.17038
-1.01669	2.13105	-0.886388	1.36252	-0.834636	3.15709	-0.74731	0.895061	-0.650581	1.5705	-0.838395	1.18227
-1.01631	2.13105	-0.885744	1.34667	-0.834504	3.17491	-0.746411	0.902984	-0.650581	1.58041	-0.837496	1.18029
-1.01529	2.13897	-0.885233	1.34469	-0.834116	3.18085	-0.745388	0.906945	-0.65007	1.56852	-0.83762	1.19613
-1.014	2.13699	-0.884721	1.33875	-0.832574	3.17095	-0.745008	0.920811	-0.649558	1.56258	-0.836078	1.18425
-1.01336	2.13897	-0.883946	1.33677	-0.832442	3.16897	-0.744109	0.930715	-0.648659	1.55862	-0.836078	1.17435
-1.01259	2.13699	-0.883302	1.32489	-0.831543	3.16501	-0.743985	0.946561	-0.648147	1.54277	-0.835178	1.14662
-1.01143	2.12709	-0.883047	1.30904	-0.830767	3.16501	-0.742566	0.952503	-0.647636	1.53089	-0.834535	1.14464
-1.01067	2.11322	-0.882403	1.30112	-0.830767	3.18283	-0.741798	0.964388	-0.646868	1.52891	-0.833891	1.1585
-1.01067	2.1152	-0.882535	1.29715	-0.829612	3.18481	-0.741287	0.976272	-0.646612	1.52494	-0.83338	1.17237
-1.01054	2.12115	-0.883047	1.30112	-0.829225	3.18283	-0.74	0.974292	-0.645845	1.51306	-0.833124	1.17237
-1.01029	2.12115	-0.882279	1.28527	-0.829101	3.18283	-0.739612	0.990138	-0.645202	1.50514	-0.832481	1.15058
-1.00939	2.1152	-0.881767	1.2714	-0.828078	3.16501	-0.737434	0.990138	-0.644302	1.49325	-0.832101	1.12681
-1.00926	2.11718	-0.881643	1.27339	-0.828078	3.17887	-0.736791	0.998061	-0.643403	1.48731	-0.831845	1.1169
-1.00888	2.12115	-0.880876	1.25754	-0.827178	3.18283	-0.736147	0.998061	-0.642891	1.48335	-0.831589	1.12681
-1.00784	2.11124	-0.880496	1.2516	-0.826155	3.17689	-0.736016	1.00004	-0.641992	1.48929	-0.831589	1.15256
-1.00695	2.10332	-0.88024	1.25952	-0.826543	3.18679	-0.735116	0.99608	-0.641217	1.48335	-0.830054	1.1486
-1.00683	2.1152	-0.879729	1.24962	-0.825	3.17689	-0.734473	0.998061	-0.640318	1.47344	-0.830054	1.13275
-1.00644	2.12313	-0.879341	1.24566	-0.824744	3.17689	-0.734729	1.00796	-0.639806	1.46354	-0.829798	1.10898
-1.00541	2.12115	-0.878574	1.23377	-0.824101	3.16303	-0.733961	1.00796	-0.639163	1.44968	-0.828907	1.08125
-1.00516	2.11917	-0.878194	1.23179	-0.822946	3.1452	-0.734093	1.01589	-0.638907	1.44769	-0.828264	1.08125
-1.00516	2.1152	-0.878194	1.23971	-0.822946	3.15114	-0.733326	1.01985	-0.638651	1.4576	-0.827364	1.09512
-1.00439	2.10332	-0.877806	1.23575	-0.822178	3.14322	-0.732682	1.02579	-0.637876	1.45958	-0.826465	1.107
-1.00349	2.09738	-0.877295	1.22585	-0.821791	3.13728	-0.732682	1.03966	-0.63762	1.4675	-0.825822	1.08719
-1.00298	2.11322	-0.876651	1.2001	-0.821659	3.13133	-0.731264	1.02975	-0.637109	1.46156	-0.825822	1.07135
-1.00272	2.13303	-0.87562	1.18227	-0.820891	3.11945	-0.731519	1.03966	-0.636597	1.45165	-0.824798	1.04956
-1.00195	2.13897	-0.87524	1.17633	-0.820512	3.10558	-0.730876	1.04164	-0.635954	1.44769	-0.824031	1.04164
-1.00119	2.13105	-0.87524	1.18623	-0.820124	3.08776	-0.729721	1.03371	-0.635566	1.44769	-0.823519	1.05154
-1.00106	2.12115	-0.874085	1.18623	-0.819101	3.07983	-0.730233	1.04758	-0.634798	1.45364	-0.823388	1.06739
-1.00029	2.10728	-0.873566	1.1684	-0.818078	3.07389	-0.729333	1.04758	-0.633643	1.45364	-0.822488	1.06541
-0.999395	2.10728	-0.872535	1.15058	-0.817178	3.06201	-0.729078	1.04956	-0.632488	1.43977	-0.822488	1.04758
-0.998496	2.13303	-0.872023	1.14266	-0.816659	3.05012	-0.728434	1.04956	-0.631457	1.42392	-0.822364	1.02777
-0.99824	2.14095	-0.871767	1.14662	-0.815636	3.0323	-0.727659	1.05352	-0.631457	1.42789	-0.821341	1.00994
-0.997341	2.13501	-0.870868	1.13869	-0.815116	3.00456	-0.728047	1.05946	-0.630822	1.42987	-0.821341	1.01391
-0.996829	2.12709	-0.870101	1.12285	-0.815116	2.98872	-0.727659	1.07135	-0.629411	1.42987	-0.820961	1.01589
-0.99631	2.11124	-0.869977	1.11492	-0.813961	2.96891	-0.726884	1.08125	-0.629535	1.44571	-0.820186	1.00994
-0.995667	2.11322	-0.869341	1.10502	-0.813062	2.96693	-0.72586	1.07135	-0.62838	1.43581	-0.819674	0.99806
-0.995155	2.12907	-0.867667	1.08719	-0.813194	2.96495	-0.725481	1.07729	-0.628512	1.43185	-0.819031	0.980233
-0.994256	2.13501	-0.866643	1.08125	-0.812039	2.94712	-0.725225	1.0872	-0.628636	1.43185	-0.819031	0.962406
-0.99362	2.14096	-0.867155	1.08323	-0.810752	2.91543	-0.725093	1.08125	-0.62786	1.41996	-0.818	0.944579
-0.992845	2.14294	-0.867023	1.07531	-0.811008	2.90354	-0.725736	1.0971	-0.627605	1.41402	-0.817744	0.940617
-0.991946	2.12907	-0.865225	1.04758	-0.809853	2.89166	-0.72407	1.09908	-0.627217	1.41996	-0.817233	0.936656
-0.991434	2.11719	-0.86407	1.01787	-0.809729	2.88176	-0.724326	1.11295	-0.626318	1.41006	-0.816853	0.932694
-0.990543	2.11719	-0.864194	1.0139	-0.810116	2.8778	-0.723171	1.10898	-0.62593	1.41402	-0.816341	0.910906
-0.989388	2.12511	-0.863558	1.01985	-0.808829	2.85799	-0.722527	1.10502	-0.624775	1.4061	-0.816341	0.883175
-0.988744	2.13501	-0.862147	1.00598	-0.808186	2.83818	-0.722016	1.11493	-0.62414	1.39223	-0.815698	0.853464
-0.988744	2.13897	-0.861248	0.980232	-0.808186	2.82035	-0.721116	1.12087	-0.623109	1.38233	-0.815054	0.841579
-0.987465	2.13105	-0.861124	0.962405	-0.807806	2.81441	-0.720473	1.13275	-0.622473	1.37639	-0.813775	0.833656
-0.986442	2.11719	-0.860868	0.94854	-0.807039	2.80649	-0.719837	1.12483	-0.622085	1.37045	-0.813899	0.847521
-0.986186	2.12511	-0.860349	0.942598	-0.805884	2.79658	-0.719961	1.13275	-0.621698	1.36846	-0.812868	0.835637
-0.985287	2.12709	-0.859194	0.936655	-0.805884	2.78668	-0.719442	1.12879	-0.621829	1.36846	-0.813512	0.827713
-0.983744	2.12511	-0.858806	0.932694	-0.804985	2.77083	-0.718543	1.12087	-0.621194	1.37243	-0.812868	0.788098
-0.983744	2.13699	-0.858682	0.932694	-0.804473	2.75103	-0.718023	1.12087	-0.62107	1.37639	-0.813512	0.76829
-0.983868	2.14096	-0.858426	0.918829	-0.803318	2.7332	-0.717512	1.12087	-0.620171	1.36846	-0.812868	0.750464
-0.983225	2.13699	-0.857659	0.89704	-0.802419	2.71537	-0.716868	1.12285	-0.619271	1.35856	-0.812605	0.764329
-0.982202	2.12115	-0.856891	0.881194	-0.802295	2.71141	-0.715837	1.11889	-0.61914	1.35064	-0.811326	0.76631
-0.98169	2.12313	-0.85586	0.867328	-0.801016	2.69953	-0.71507	1.12681	-0.618628	1.33875	-0.811581	0.762348
-0.98169	2.13303	-0.855217	0.861386	-0.79986	2.68764	-0.71455	1.13275	-0.618116	1.33677	-0.810426	0.734618
-0.980798	2.12709	-0.855473	0.861386	-0.799729	2.67576	-0.71455	1.13275	-0.617473	1.33281	-0.809783	0.706887
-0.979899	2.12709	-0.854574	0.851482	-0.799085	2.66189	-0.71455	1.12483	-0.616837	1.32687	-0.808884	0.68906
-0.979512	2.14096	-0.853031	0.833656	-0.798442	2.64803	-0.714163	1.13077	-0.616326	1.32291	-0.808628	0.68906
-0.978736	2.13897	-0.852264	0.81979	-0.79793	2.64803	-0.713132	1.12681	-0.616457	1.32291	-0.807605	0.693022
-0.977581	2.11521	-0.852519	0.81781	-0.797163	2.62822	-0.713388	1.14266	-0.61607	1.32489	-0.806829	0.685098
-0.976558	2.0954	-0.852519	0.811868	-0.796783	2.6203	-0.712488	1.1486	-0.615171	1.32291	-0.806186	0.657367
-0.976302	2.11521	-0.851109	0.799983	-0.796016	2.61039	-0.711977	1.15058	-0.614659	1.32489	-0.805419	0.625675
-0.976426	2.14294	-0.849954	0.778194	-0.794736	2.58662	-0.711977	1.15652	-0.613767	1.313	-0.805426	0.599925
-0.975016	2.14492	-0.850078	0.776213	-0.794101	2.57276	-0.711713	1.16247	-0.613	1.30508	-0.804395	0.582098
-0.974248	2.13699	-0.850333	0.780174	-0.793457	2.55889	-0.711589	1.17435	-0.61262	1.30904	-0.804264	0.590021
-0.974248	2.12511	-0.849178	0.774233	-0.792938	2.55097	-0.710434	1.17435	-0.611589	1.29914	-0.802721	0.582098
-0.973992	2.11719	-0.848411	0.762348	-0.792163	2.5371	-0.71031	1.17633	-0.611589	1.3031	-0.802341	0.570214
-0.972581	2.1053	-0.848287	0.756406	-0.792163	2.5173	-0.709798	1.16841	-0.611589	1.30112	-0.801054	0.538521
-0.971682	2.10728	-0.847907	0.74056	-0.792031	2.50739	-0.708899	1.15256	-0.611078	1.3031	-0.800798	0.526637
-0.971302	2.12313	-0.847132	0.728675	-0.790752	2.48956	-0.709023	1.15652	-0.610698	1.3031	-0.799899	0.514753
-0.971178	2.13699	-0.846357	0.734618	-0.789977	2.47768	-0.707868	1.14662	-0.610054	1.3031	-0.799519	0.518714
-0.970403	2.12907	-0.846225	0.738579	-0.789209	2.46976	-0.707093	1.1486	-0.609023	1.29914	-0.799008	0.510791
-0.969248	2.1053	-0.84455	0.720752	-0.788054	2.46382	-0.706062	1.1486	-0.608124	1.30112	-0.79824	0.496926
-0.968349	2.08748	-0.843527	0.696983	-0.787798	2.45589	-0.705674	1.13275	-0.607225	1.28725	-0.797473	0.469195
-0.968225	2.0954	-0.843783	0.702925	-0.787023	2.4341	-0.705163	1.1387	-0.606969	1.28725	-0.796574	0.455329
-0.967845	2.10134	-0.843403	0.710849	-0.786636	2.41826	-0.704008	1.13474	-0.606713	1.28527	-0.795806	0.449387
-0.967845	2.11323	-0.841736	0.700945	-0.78638	2.40637	-0.70414	1.14464	-0.605938	1.27339	-0.795295	0.443445
-0.966946	2.11323	-0.841093	0.698964	-0.785225	2.38656	-0.703496	1.15058	-0.605295	1.26546	-0.795039	0.441464
-0.965791	2.0855	-0.840961	0.696982	-0.784713	2.3826	-0.702985	1.15058	-0.605295	1.25556	-0.793884	0.425618
-0.965147	2.06767	-0.840062	0.687079	-0.78407	2.37864	-0.70286	1.14464	-0.60555	1.25556	-0.793891	0.421656
-0.964891	2.06371	-0.839295	0.681136	-0.783558	2.36676	-0.701574	1.13077	-0.605419	1.25556	-0.793248	0.415715
-0.963868	2.06965	-0.838915	0.685098	-0.782923	2.35289	-0.701574	1.13275	-0.605031	1.24764	-0.793248	0.411753
-0.962969	2.07559	-0.838783	0.695002	-0.782535	2.33704	-0.700938	1.1387	-0.604264	1.24962	-0.793248	0.405811
-0.962581	2.07559	-0.83776	0.69104	-0.781891	2.32318	-0.70145	1.15058	-0.603744	1.24962	-0.793372	0.40185
-0.962457	2.07163	-0.83686	0.681136	-0.781248	2.31328	-0.700806	1.15454	-0.603101	1.24764	-0.792349	0.386003
-0.96169	2.04786	-0.835829	0.675194	-0.780612	2.31724	-0.699132	1.14068	-0.60169	1.22981	-0.792093	0.382042
-0.960791	2.02607	-0.835698	0.679156	-0.780101	2.31922	-0.698488	1.12879	-0.601434	1.23773	-0.791581	0.366196
-0.960403	2.03202	-0.835054	0.685098	-0.779589	2.30931	-0.697721	1.12285	-0.600147	1.23575	-0.791581	0.362235
-0.95976	2.0439	-0.834023	0.685098	-0.778946	2.28951	-0.697078	1.12681	-0.599891	1.23575	-0.791062	0.354312
-0.958605	2.04786	-0.833636	0.687079	-0.77869	2.27762	-0.696442	1.12285	-0.599512	1.23575	-0.790674	0.346389
-0.958349	2.04192	-0.833504	0.675194	-0.777155	2.25187	-0.695674	1.11691	-0.598357	1.22981	-0.790806	0.350351
-0.957705	2.03201	-0.833116	0.671233	-0.776899	2.25385	-0.695419	1.11493	-0.598225	1.23377	-0.789907	0.352331
-0.956806	2.02607	-0.832992	0.677175	-0.776767	2.25979	-0.694907	1.10106	-0.597713	1.23179	-0.789527	0.352331
-0.956295	2.01815	-0.832349	0.693021	-0.775876	2.25583	-0.694264	1.10106	-0.596682	1.22981	-0.788884	0.358273
-0.955783	2.00627	-0.831194	0.695002	-0.775233	2.24989	-0.69324	1.10502	-0.596171	1.22783	-0.788372	0.354312
-0.955783	2.00032	-0.830674	0.693021	-0.774465	2.23801	-0.692853	1.11097	-0.595659	1.22783	-0.788116	0.358273
-0.955783	2.01023	-0.831194	0.696983	-0.774209	2.22018	-0.692597	1.10502	-0.595279	1.22387	-0.787217	0.356293
-0.955395	2.01419	-0.830426	0.695002	-0.773829	2.20632	-0.691698	1.09512	-0.595279	1.23377	-0.786829	0.362235
-0.953985	2.0023	-0.829016	0.687079	-0.773186	2.21028	-0.691054	1.09116	-0.593605	1.23575	-0.786062	0.360254
-0.953597	1.98052	-0.828372	0.695001	-0.771899	2.20037	-0.690411	1.0872	-0.592705	1.22981	-0.785806	0.366196
-0.953729	1.96665	-0.827985	0.706886	-0.771643	2.20037	-0.689636	1.0872	-0.592574	1.23377	-0.785031	0.356293
-0.953209	1.97655	-0.826829	0.702924	-0.770364	2.19047	-0.688349	1.07135	-0.592186	1.24169	-0.784907	0.358274
-0.952178	1.98646	-0.825806	0.695001	-0.769333	2.17066	-0.688093	1.07135	-0.591163	1.23773	-0.783884	0.354312
-0.951791	1.99042	-0.82555	0.700943	-0.769465	2.15482	-0.68655	1.05748	-0.590264	1.23773	-0.78376	0.356293
-0.951147	1.98646	-0.825163	0.704905	-0.768054	2.13501	-0.686682	1.05947	-0.58924	1.23377	-0.783372	0.368177
-0.950767	1.96863	-0.824132	0.702924	-0.768318	2.15085	-0.686171	1.05748	-0.588729	1.24169	-0.78286	0.372139
-0.949736	1.94486	-0.823364	0.700943	-0.767682	2.16076	-0.684884	1.0555	-0.588093	1.24367	-0.782217	0.366196
-0.948457	1.931	-0.82324	0.706886	-0.766651	2.1568	-0.684884	1.06343	-0.58707	1.24169	-0.781705	0.358273
-0.947814	1.94684	-0.822605	0.704905	-0.766783	2.14689	-0.683729	1.05947	-0.586814	1.24566	-0.780674	0.358273
-0.946659	1.9508	-0.821326	0.700943	-0.76576	2.12907	-0.683597	1.06937	-0.586039	1.24566	-0.779899	0.370158
-0.946271	1.95278	-0.820806	0.702924	-0.764605	2.10134	-0.682178	1.07135	-0.586039	1.2516	-0.778876	0.374119
-0.94614	1.94882	-0.820287	0.698963	-0.764217	2.09737	-0.681791	1.06739	-0.585915	1.25754	-0.778109	0.374119
-0.94524	1.9409	-0.819388	0.683117	-0.763961	2.10926	-0.681667	1.06937	-0.584628	1.24962	-0.777589	0.368177
-0.944349	1.91911	-0.818876	0.675193	-0.763194	2.10728	-0.680512	1.04956	-0.584116	1.25952	-0.777845	0.368177
-0.943581	1.91713	-0.819651	0.685097	-0.762806	2.10134	-0.679868	1.05154	-0.583341	1.25952	-0.776434	0.360254
-0.942814	1.93298	-0.818876	0.69104	-0.762295	2.09341	-0.678589	1.04362	-0.582574	1.26745	-0.776178	0.372139
-0.942171	1.94486	-0.817465	0.695001	-0.762426	2.08351	-0.678589	1.04758	-0.58155	1.26943	-0.775791	0.386004
-0.941527	1.94882	-0.817597	0.698963	-0.761791	2.07361	-0.678209	1.05749	-0.581039	1.26546	-0.774767	0.387985
-0.940752	1.92505	-0.817985	0.696981	-0.761155	2.05776	-0.677566	1.03966	-0.580651	1.28131	-0.773357	0.386004
-0.940876	1.91317	-0.817085	0.683116	-0.761155	2.07361	-0.676923	1.04362	-0.580519	1.28725	-0.773357	0.393927
-0.940488	1.91713	-0.815411	0.675194	-0.760899	2.08549	-0.675767	1.03966	-0.580519	1.3031	-0.771946	0.391946
-0.939457	1.92109	-0.814636	0.683117	-0.760519	2.07757	-0.675124	1.05352	-0.580008	1.30112	-0.771434	0.405811
-0.939457	1.94684	-0.814512	0.695002	-0.760519	2.07757	-0.674093	1.06343	-0.579372	1.29518	-0.771822	0.421657
-0.938302	1.9508	-0.814124	0.69104	-0.758977	2.05182	-0.673194	1.05352	-0.579116	1.30706	-0.770791	0.427599
-0.937147	1.94288	-0.813481	0.679156	-0.759101	2.04389	-0.672163	1.04362	-0.578736	1.30706	-0.770535	0.42958
-0.93638	1.93298	-0.812713	0.66331	-0.758589	2.05578	-0.672031	1.04758	-0.579248	1.31894	-0.769504	0.42958
-0.936124	1.93298	-0.812202	0.657367	-0.75731	2.0538	-0.671643	1.04164	-0.579248	1.32291	-0.769504	0.427599
-0.934969	1.94684	-0.811566	0.675194	-0.757442	2.06172	-0.670876	1.04362	-0.577961	1.32291	-0.767969	0.43156
-0.934326	1.96071	-0.810667	0.698963	-0.756543	2.05182	-0.670488	1.04758	-0.577062	1.33083	-0.768101	0.441464
-0.934062	1.97061	-0.80938	0.69104	-0.755264	2.02607	-0.669457	1.03174	-0.576287	1.32885	-0.766822	0.433541
-0.933806	1.97457	-0.808868	0.683117	-0.756039	2.02013	-0.668938	1.02183	-0.576287	1.34667	-0.766822	0.439483
-0.933295	1.97259	-0.808744	0.677175	-0.755147	2.01616	-0.668163	1.01193	-0.575775	1.34469	-0.765798	0.437502
-0.932651	1.96863	-0.807333	0.66331	-0.754636	2.02211	-0.668031	1.01391	-0.575	1.34866	-0.765419	0.461271
-0.933039	1.97061	-0.806822	0.667272	-0.754256	2.03201	-0.667519	1.02579	-0.575124	1.3645	-0.763884	0.465232
-0.932915	1.98646	-0.807078	0.68906	-0.752713	2.02805	-0.666488	1.02777	-0.573326	1.3546	-0.763496	0.471175
-0.931636	1.99636	-0.805411	0.695002	-0.752713	2.02607	-0.666101	1.03768	-0.573202	1.35658	-0.762597	0.463252
-0.930481	2.00428	-0.804132	0.693021	-0.75207	2.01616	-0.665333	1.02975	-0.572426	1.35658	-0.762465	0.469194
-0.929969	2.01221	-0.80362	0.695002	-0.750783	1.9924	-0.665078	1.02381	-0.571791	1.34865	-0.761442	0.48504
-0.929837	2.01815	-0.803109	0.687079	-0.75014	1.9924	-0.664946	1.02777	-0.571535	1.35658	-0.760667	0.508809
-0.928814	2.01617	-0.802209	0.677175	-0.749496	1.98249	-0.664558	1.0456	-0.570636	1.36054	-0.760147	0.528617
-0.927783	1.99636	-0.802078	0.687079	-0.748985	1.98447	-0.663271	1.03372	-0.569612	1.3645	-0.759372	0.522674
-0.927915	1.99636	-0.801434	0.696983	-0.748473	1.98051	-0.662891	1.02975	-0.569101	1.37044	-0.758729	0.51277
-0.927915	2.01221	-0.800279	0.685098	-0.748217	1.96467	-0.662767	1.03372	-0.568465	1.36252	-0.758597	0.506828
-0.926884	2.01419	-0.799124	0.675194	-0.748473	1.94882	-0.662124	1.03173	-0.568078	1.3645	-0.757698	0.528616
-0.925349	2.00032	-0.798357	0.675194	-0.747837	1.92505	-0.660969	1.02183	-0.567047	1.36054	-0.756031	0.548424
-0.925093	2.00032	-0.798225	0.689059	-0.74707	1.91911	-0.660202	1.03173	-0.566659	1.36054	-0.755388	0.576154
-0.925225	2.00032	-0.797581	0.695002	-0.74669	1.93297	-0.659302	1.02381	-0.566147	1.37639	-0.754233	0.586058
-0.92407	1.98844	-0.79707	0.702925	-0.745923	1.92505	-0.658279	1.00797	-0.564992	1.37441	-0.753589	0.582097
-0.922915	1.98646	-0.796426	0.702925	-0.745147	1.92901	-0.658155	0.996081	-0.565248	1.38035	-0.753589	0.580116
-0.922527	1.99042	-0.795527	0.704906	-0.744248	1.92109	-0.657132	1.00202	-0.564349	1.37044	-0.753589	0.601904
-0.922008	2.0023	-0.794116	0.708867	-0.743225	1.89534	-0.657264	1.01589	-0.563326	1.35658	-0.75269	0.625673
-0.920977	2.00032	-0.793349	0.708867	-0.742969	1.88346	-0.656109	1.01193	-0.563457	1.36648	-0.752434	0.651423
-0.920589	1.99042	-0.792829	0.702925	-0.742457	1.88148	-0.655465	1.00202	-0.562302	1.36648	-0.752178	0.665288
-0.920457	1.97655	-0.792698	0.696983	-0.741558	1.8894	-0.655721	1.004	-0.562047	1.38431	-0.751535	0.659345
-0.919426	1.96863	-0.792961	0.706887	-0.741302	1.89732	-0.654178	0.996081	-0.561147	1.38431	-0.751147	0.655384
-0.918783	1.98646	-0.792705	0.718772	-0.741171	1.89336	-0.654434	1.00598	-0.560512	1.37243	-0.750891	0.663307
-0.91776	1.99438	-0.791938	0.722733	-0.740527	1.88544	-0.653403	0.998061	-0.56	1.37243	-0.749992	0.683115
-0.917372	1.98844	-0.790659	0.710848	-0.73976	1.86761	-0.653016	0.99212	-0.55962	1.37639	-0.748961	0.706884
-0.916729	1.99042	-0.789636	0.698964	-0.739116	1.85572	-0.652504	0.982216	-0.558589	1.38233	-0.749085	0.732634
-0.916085	1.97655	-0.78886	0.695003	-0.738992	1.85771	-0.651217	0.974292	-0.55807	1.38431	-0.747667	0.734615
-0.915574	1.96071	-0.788729	0.700945	-0.738217	1.86959	-0.650194	0.974292	-0.55807	1.38431	-0.746636	0.742538
-0.915062	1.96665	-0.788465	0.716791	-0.737705	1.88147	-0.649814	0.970331	-0.557558	1.37837	-0.745612	0.74848
-0.914682	1.98051	-0.787822	0.728676	-0.73745	1.87553	-0.650202	0.980235	-0.557434	1.37243	-0.744333	0.74848
-0.914682	1.98844	-0.788085	0.73858	-0.736295	1.86365	-0.649814	0.974292	-0.557178	1.37243	-0.744209	0.770268
-0.913783	1.9825	-0.787698	0.742541	-0.735915	1.8478	-0.649047	0.972311	-0.555767	1.37639	-0.743186	0.780172
-0.912884	1.97259	-0.786543	0.734618	-0.735535	1.84978	-0.648147	0.982216	-0.555	1.38827	-0.742543	0.796019
-0.912248	1.96269	-0.785264	0.720753	-0.733868	1.8379	-0.646736	0.978254	-0.554364	1.39421	-0.741388	0.797999
-0.91186	1.97061	-0.78514	0.724714	-0.733612	1.83592	-0.646481	0.980235	-0.553473	1.38233	-0.741256	0.807903
-0.910837	1.97457	-0.784884	0.740561	-0.733225	1.83592	-0.645326	0.974292	-0.553473	1.39223	-0.740481	0.805923
-0.910062	1.98051	-0.784116	0.746503	-0.731814	1.82205	-0.64545	0.980234	-0.552705	1.38431	-0.73945	0.819788
-0.910062	1.99636	-0.783217	0.736599	-0.731434	1.80819	-0.644039	0.972311	-0.55245	1.38233	-0.73855	0.847519
-0.909039	1.99042	-0.782698	0.732638	-0.731566	1.80026	-0.643907	0.978254	-0.552062	1.39619	-0.738039	0.879212
-0.907884	1.98844	-0.782705	0.754426	-0.729899	1.78046	-0.643519	0.984195	-0.551039	1.39223	-0.737659	0.899019
-0.908008	1.9825	-0.781674	0.772253	-0.729388	1.77451	-0.642876	0.976273	-0.551039	1.40214	-0.73714	0.906942
-0.90762	1.99042	-0.780775	0.778195	-0.729643	1.78442	-0.642612	0.986177	-0.550527	1.41402	-0.73676	0.893077
-0.906457	1.98448	-0.779752	0.772253	-0.728868	1.77649	-0.641333	0.978254	-0.549116	1.40412	-0.736248	0.895058
-0.906457	1.9924	-0.779496	0.768291	-0.728488	1.76263	-0.640954	0.988158	-0.54924	1.41798	-0.73445	0.904962
-0.906589	2.00428	-0.778853	0.766311	-0.728612	1.75074	-0.64069	0.99608	-0.548597	1.41798	-0.734194	0.946558
-0.90531	2.00428	-0.778078	0.762349	-0.727845	1.7349	-0.640434	0.998062	-0.547698	1.416	-0.732395	0.966365
-0.904031	1.99636	-0.777178	0.76433	-0.727845	1.73688	-0.639791	1.00202	-0.547054	1.42789	-0.73214	0.988154
-0.903519	1.9924	-0.776667	0.766311	-0.727078	1.73886	-0.639279	1.00004	-0.546543	1.43581	-0.731372	0.980231
-0.903388	1.99438	-0.776411	0.776214	-0.725915	1.73886	-0.638767	1.00202	-0.545907	1.44571	-0.731496	0.97627
-0.903	1.99042	-0.775643	0.774234	-0.726171	1.74282	-0.638636	1.00598	-0.545519	1.45562	-0.730085	0.980231
-0.902101	1.98051	-0.775132	0.772253	-0.726039	1.7349	-0.638256	1.01193	-0.545132	1.4576	-0.730217	1.0139
-0.902101	1.99834	-0.77462	0.784137	-0.725651	1.72301	-0.637488	1.01193	-0.544496	1.45364	-0.729062	1.05352
-0.901713	2.00824	-0.77424	0.798003	-0.725264	1.71311	-0.636977	1.02183	-0.543977	1.4576	-0.729062	1.08323
-0.900946	1.99438	-0.775016	0.815829	-0.72424	1.70519	-0.636209	1.01589	-0.543209	1.46948	-0.727907	1.08323
-0.900822	1.97655	-0.773985	0.813848	-0.724496	1.71113	-0.636341	1.01985	-0.54231	1.48731	-0.728031	1.08125
-0.901209	1.97853	-0.772698	0.79206	-0.724109	1.72698	-0.635822	1.02381	-0.541667	1.49721	-0.727132	1.07729
-0.900822	1.99042	-0.772054	0.788098	-0.723333	1.71905	-0.635178	1.02183	-0.540767	1.49127	-0.726496	1.10304
-0.900434	1.98646	-0.771923	0.790079	-0.723457	1.72103	-0.634923	1.02975	-0.540124	1.48137	-0.725209	1.12285
-0.899535	1.9825	-0.771791	0.813848	-0.722682	1.71509	-0.633643	1.02777	-0.539605	1.48335	-0.72431	1.15058
-0.899411	1.98646	-0.771023	0.823751	-0.721651	1.71113	-0.632488	1.01985	-0.538705	1.49127	-0.722899	1.16642
-0.898	1.97061	-0.769736	0.815829	-0.721519	1.72103	-0.632101	1.02381	-0.538574	1.50513	-0.722256	1.17237
-0.897357	1.95675	-0.76986	0.811867	-0.720109	1.72896	-0.631333	1.02777	-0.53793	1.52296	-0.721868	1.17237
-0.897093	1.95278	-0.769605	0.805924	-0.719473	1.73292	-0.631202	1.03569	-0.537287	1.52098	-0.721349	1.18623
-0.896705	1.96863	-0.768194	0.801963	-0.718829	1.74678	-0.630302	1.03966	-0.536643	1.519	-0.721093	1.21
-0.89607	1.98448	-0.76755	0.809886	-0.71793	1.73886	-0.630434	1.05154	-0.53562	1.51108	-0.720062	1.22981
-0.895171	1.98646	-0.767039	0.825732	-0.717674	1.7349	-0.629023	1.05352	-0.535233	1.51504	-0.719163	1.24764
-0.894271	1.97259	-0.766147	0.827712	-0.71755	1.7349	-0.628512	1.07135	-0.534853	1.52494	-0.718519	1.25358
-0.893891	1.95873	-0.76538	0.815828	-0.716395	1.73688	-0.628388	1.08719	-0.534597	1.53881	-0.718264	1.2615
-0.893628	1.95674	-0.765512	0.813847	-0.715884	1.74282	-0.627109	1.07531	-0.534341	1.53881	-0.717364	1.2615
-0.893496	1.95873	-0.764612	0.809886	-0.714985	1.75075	-0.626597	1.09314	-0.533574	1.53485	-0.71762	1.28329
-0.893364	1.96467	-0.763589	0.805924	-0.714985	1.76065	-0.625954	1.08719	-0.533318	1.52692	-0.716845	1.29319
-0.892845	1.97061	-0.763326	0.815828	-0.71486	1.76461	-0.625186	1.09314	-0.532419	1.51702	-0.716589	1.30508
-0.892078	1.96863	-0.762814	0.825732	-0.713829	1.75867	-0.623643	1.09512	-0.532039	1.52296	-0.715822	1.3229
-0.891178	1.95278	-0.761915	0.831674	-0.713318	1.76263	-0.623388	1.10304	-0.532171	1.54277	-0.714667	1.33479
-0.891047	1.96467	-0.761016	0.81979	-0.71293	1.76857	-0.623388	1.10502	-0.530884	1.55663	-0.714411	1.35063
-0.890915	1.98249	-0.760504	0.805924	-0.712295	1.77055	-0.622488	1.10502	-0.530372	1.56456	-0.713512	1.3546
-0.88976	1.98447	-0.760372	0.805924	-0.711651	1.78046	-0.622876	1.12285	-0.529736	1.56456	-0.713	1.34865
-0.88976	1.98447	-0.759597	0.801963	-0.711651	1.79234	-0.622488	1.12681	-0.528581	1.55861	-0.712225	1.34865
-0.889504	1.99042	-0.758574	0.792059	-0.710628	1.79036	-0.621589	1.12681	-0.528961	1.56258	-0.710938	1.36054
-0.88938	1.99438	-0.758318	0.803944	-0.710372	1.78442	-0.619923	1.12285	-0.527806	1.56456	-0.710302	1.37242
-0.888217	1.99636	-0.758318	0.811867	-0.709597	1.77451	-0.619031	1.11691	-0.52755	1.57446	-0.710426	1.39619
-0.88745	1.99636	-0.757806	0.805924	-0.708698	1.76065	-0.619287	1.12087	-0.527031	1.5804	-0.709791	1.40015
-0.887062	2.00032	-0.757039	0.786117	-0.708566	1.77253	-0.619031	1.12879	-0.525876	1.56852	-0.709535	1.40412
-0.886682	1.99636	-0.757163	0.778194	-0.707667	1.77452	-0.618388	1.1486	-0.525876	1.56852	-0.708256	1.39223
-0.885907	1.99834	-0.756271	0.778194	-0.707023	1.77055	-0.617876	1.15652	-0.524721	1.55663	-0.707744	1.40412
-0.885783	1.99438	-0.755116	0.786117	-0.706767	1.76263	-0.616845	1.16048	-0.523822	1.55069	-0.706589	1.41798
-0.884752	1.99834	-0.754093	0.805925	-0.705992	1.75471	-0.616845	1.16841	-0.523302	1.55861	-0.706333	1.44373
-0.884884	2.00627	-0.753202	0.807906	-0.705217	1.75075	-0.615558	1.16841	-0.522147	1.55465	-0.705558	1.43779
-0.88424	2.00627	-0.752558	0.796021	-0.704705	1.75867	-0.615171	1.18029	-0.521372	1.55465	-0.705302	1.43383
-0.883085	1.9924	-0.751915	0.76829	-0.703674	1.75867	-0.614915	1.18821	-0.521248	1.56258	-0.704527	1.41402
-0.88231	1.99438	-0.750891	0.752444	-0.704062	1.76263	-0.613628	1.18029	-0.520605	1.55465	-0.704527	1.41798
-0.881923	2.01221	-0.750891	0.756405	-0.70355	1.75273	-0.613752	1.19416	-0.520473	1.54475	-0.703628	1.41798
-0.881543	2.02013	-0.749605	0.770271	-0.703039	1.74877	-0.612473	1.19812	-0.519698	1.53485	-0.703628	1.43185
-0.880643	2.01023	-0.748837	0.778194	-0.703039	1.75471	-0.611961	1.20604	-0.518163	1.51702	-0.702217	1.43581
-0.880643	2.00627	-0.748581	0.788098	-0.70214	1.7448	-0.611961	1.22981	-0.518295	1.52494	-0.701698	1.44175
-0.880132	2.01023	-0.74769	0.762348	-0.702016	1.75273	-0.610806	1.23773	-0.51714	1.52692	-0.70131	1.43383
-0.879488	2.01023	-0.747047	0.730656	-0.701248	1.76857	-0.610426	1.24764	-0.516116	1.519	-0.700287	1.42986
-0.878333	2.00032	-0.747566	0.732637	-0.700473	1.76461	-0.610171	1.2615	-0.51586	1.5091	-0.700031	1.44571
-0.877822	2.01221	-0.747054	0.756406	-0.700349	1.76659	-0.609016	1.25754	-0.514961	1.49127	-0.69862	1.45561
-0.877698	2.02607	-0.745767	0.770271	-0.69945	1.76659	-0.609527	1.27735	-0.514062	1.47938	-0.697845	1.46948
-0.87731	2.02607	-0.745388	0.774232	-0.698674	1.76461	-0.609008	1.28725	-0.51393	1.49523	-0.697721	1.48136
-0.876023	2.01221	-0.744744	0.76829	-0.698287	1.76263	-0.608109	1.28527	-0.513031	1.49523	-0.697853	1.48731
-0.875512	2.0023	-0.743713	0.750463	-0.698155	1.76461	-0.60824	1.30112	-0.512899	1.49721	-0.696442	1.47938
-0.876279	2.02013	-0.743457	0.744521	-0.697388	1.76659	-0.606574	1.3031	-0.511744	1.48533	-0.696054	1.48929
-0.876023	2.034	-0.742295	0.754425	-0.696744	1.76659	-0.60593	1.313	-0.510457	1.46552	-0.695798	1.50117
-0.875124	2.03796	-0.741907	0.770271	-0.695969	1.76858	-0.605031	1.3229	-0.510845	1.46156	-0.695419	1.50711
-0.874357	2.02805	-0.741271	0.790078	-0.695581	1.77848	-0.604132	1.32885	-0.510202	1.4576	-0.694519	1.52296
-0.874357	2.02607	-0.740504	0.79602	-0.694295	1.7765	-0.604008	1.34469	-0.509171	1.45561	-0.694519	1.53286
-0.874225	2.01221	-0.73986	0.801963	-0.693008	1.76857	-0.602977	1.34667	-0.509302	1.46552	-0.693752	1.53286
-0.873194	2.01815	-0.739729	0.794039	-0.692233	1.77452	-0.602209	1.3546	-0.508279	1.44571	-0.692985	1.53682
-0.872419	2.02013	-0.737674	0.778193	-0.692364	1.78442	-0.601566	1.35856	-0.508023	1.44373	-0.692853	1.54277
-0.872163	2.02211	-0.73755	0.784136	-0.691078	1.7765	-0.600791	1.36648	-0.50738	1.42392	-0.691829	1.54079
-0.872287	2.02013	-0.737163	0.798001	-0.69031	1.7765	-0.600023	1.35856	-0.506992	1.41402	-0.69093	1.54277
-0.871899	2.00825	-0.735876	0.801963	-0.689667	1.77254	-0.59938	1.35262	-0.506605	1.41996	-0.690798	1.56654
-0.871388	2.0023	-0.735233	0.801963	-0.689279	1.77848	-0.598736	1.35658	-0.505705	1.40808	-0.690411	1.57446
-0.870752	2.00032	-0.735233	0.799982	-0.68838	1.77452	-0.598612	1.36648	-0.505194	1.40808	-0.68938	1.57248
-0.870364	2.00032	-0.735109	0.786116	-0.686837	1.77254	-0.597969	1.37837	-0.504163	1.39421	-0.689636	1.5804
-0.870109	2.01023	-0.734729	0.778193	-0.686326	1.78244	-0.597457	1.37837	-0.50314	1.3744	-0.688481	1.5804
-0.868178	1.99834	-0.734341	0.786116	-0.685558	1.78046	-0.596946	1.37837	-0.503264	1.37044	-0.686938	1.57248
-0.867791	1.98844	-0.733318	0.803943	-0.685426	1.78046	-0.596047	1.38035	-0.501853	1.36054	-0.686295	1.58833
-0.867667	1.9924	-0.73255	0.811866	-0.684271	1.78046	-0.595923	1.38431	-0.501209	1.3645	-0.685527	1.61011
-0.867155	1.99042	-0.732295	0.823751	-0.683248	1.7765	-0.595411	1.39025	-0.499923	1.36846	-0.685271	1.62002
-0.865868	1.97655	-0.731651	0.813847	-0.682985	1.78046	-0.594899	1.40808	-0.498388	1.36054	-0.684372	1.61804
-0.865481	1.95873	-0.731132	0.794039	-0.681954	1.79432	-0.593876	1.40412	-0.497876	1.35262	-0.684109	1.60813
-0.864969	1.94684	-0.730496	0.786117	-0.681698	1.80423	-0.593752	1.40808	-0.497109	1.33677	-0.683465	1.60615
-0.864713	1.94684	-0.729985	0.807905	-0.681434	1.81413	-0.593109	1.40808	-0.496209	1.34271	-0.683333	1.62398
-0.864202	1.95279	-0.729729	0.827713	-0.67976	1.80225	-0.592597	1.41402	-0.494674	1.33281	-0.68269	1.64181
-0.863558	1.95477	-0.729341	0.841578	-0.67924	1.79432	-0.591698	1.4259	-0.493643	1.33479	-0.682047	1.65171
-0.862783	1.95279	-0.728829	0.835635	-0.678597	1.79036	-0.590543	1.42788	-0.493264	1.33875	-0.681535	1.63983
-0.86214	1.94486	-0.728186	0.819789	-0.678721	1.79631	-0.590543	1.4259	-0.492752	1.34073	-0.680891	1.62002
-0.860977	1.9409	-0.727287	0.805924	-0.678465	1.80027	-0.589643	1.42194	-0.492752	1.3546	-0.680124	1.61804
-0.860845	1.93496	-0.726767	0.815828	-0.677054	1.80027	-0.589132	1.41402	-0.491597	1.35262	-0.679357	1.62992
-0.860202	1.9409	-0.725992	0.831674	-0.676543	1.79631	-0.589	1.42789	-0.490574	1.35064	-0.678333	1.65171
-0.858915	1.93892	-0.725349	0.843558	-0.676155	1.80423	-0.587713	1.42789	-0.489287	1.34271	-0.677822	1.65171
-0.858535	1.93892	-0.725093	0.843558	-0.675256	1.79829	-0.587713	1.43779	-0.488775	1.33677	-0.677054	1.63785
-0.858535	1.9409	-0.725349	0.839597	-0.674612	1.81017	-0.586814	1.42788	-0.488519	1.34865	-0.675899	1.61804
-0.857636	1.94486	-0.72445	0.829693	-0.674225	1.81809	-0.586434	1.41996	-0.487488	1.34469	-0.675519	1.62398
-0.856225	1.93496	-0.723806	0.827712	-0.67307	1.82205	-0.585403	1.416	-0.487101	1.33479	-0.674364	1.62398
-0.855194	1.92308	-0.723287	0.849501	-0.671907	1.82602	-0.584636	1.43581	-0.486969	1.34271	-0.67424	1.65171
-0.85545	1.931	-0.722643	0.859404	-0.67114	1.83394	-0.583101	1.44175	-0.486457	1.34667	-0.673341	1.65369
-0.855318	1.95081	-0.722256	0.871289	-0.67062	1.83592	-0.582845	1.45165	-0.486202	1.35064	-0.674109	1.64577
-0.854039	1.94684	-0.721364	0.851481	-0.669977	1.83592	-0.582713	1.45165	-0.485302	1.35658	-0.673589	1.62794
-0.853008	1.9409	-0.720589	0.831674	-0.669845	1.84582	-0.581302	1.44967	-0.484659	1.35856	-0.673713	1.61804
-0.852752	1.95081	-0.71969	0.819789	-0.669202	1.86167	-0.581047	1.46156	-0.484403	1.35262	-0.673202	1.62596
-0.852109	1.95477	-0.718279	0.831674	-0.668047	1.85375	-0.579504	1.47542	-0.483767	1.34667	-0.672426	1.64775
-0.851341	1.95675	-0.718023	0.845539	-0.667923	1.85771	-0.578992	1.48335	-0.483132	1.34469	-0.671527	1.65369
-0.851085	1.95081	-0.718535	0.867328	-0.668302	1.87157	-0.577581	1.48136	-0.482357	1.34469	-0.670628	1.64577
-0.851341	1.95081	-0.718016	0.867328	-0.667016	1.87157	-0.577837	1.48533	-0.481713	1.34469	-0.67024	1.63388
-0.85045	1.95081	-0.717504	0.853462	-0.66624	1.87355	-0.576814	1.48533	-0.481326	1.34271	-0.668954	1.6121
-0.849419	1.95675	-0.716605	0.845539	-0.666116	1.87752	-0.575659	1.49523	-0.480302	1.34073	-0.668178	1.6121
-0.849163	1.96467	-0.715062	0.831673	-0.665473	1.87752	-0.575147	1.51702	-0.480171	1.35064	-0.666899	1.61012
-0.848775	1.95675	-0.71455	0.839597	-0.664961	1.88544	-0.573605	1.519	-0.479527	1.34469	-0.66638	1.62002
-0.849031	1.96071	-0.714295	0.857423	-0.664062	1.88742	-0.573093	1.52692	-0.479527	1.34271	-0.664713	1.6121
-0.848388	1.96269	-0.713651	0.859404	-0.664062	1.90128	-0.572713	1.53484	-0.478109	1.33479	-0.664713	1.6121
-0.84762	1.96269	-0.713651	0.861385	-0.663295	1.90128	-0.571814	1.54277	-0.477209	1.32885	-0.663558	1.60021
-0.847109	1.97259	-0.713395	0.853461	-0.662008	1.89732	-0.571047	1.55861	-0.476442	1.33083	-0.663434	1.60417
-0.846465	1.98844	-0.712372	0.841576	-0.661752	1.8993	-0.570791	1.56059	-0.475667	1.33083	-0.662791	1.60417
-0.845822	1.98052	-0.71186	0.835634	-0.661109	1.8993	-0.570147	1.55465	-0.475023	1.3229	-0.663047	1.61804
-0.845434	1.95873	-0.710829	0.833653	-0.660085	1.89336	-0.569116	1.55465	-0.474248	1.31498	-0.662527	1.6319
-0.844915	1.94882	-0.710566	0.851481	-0.660085	1.8993	-0.568349	1.56257	-0.473349	1.30706	-0.661628	1.63388
-0.844791	1.95675	-0.709798	0.853462	-0.659442	1.90723	-0.567062	1.56654	-0.473093	1.31102	-0.660729	1.63586
-0.844527	1.96467	-0.709155	0.851481	-0.658667	1.8993	-0.56655	1.58436	-0.472326	1.30112	-0.660605	1.62992
-0.843884	1.97259	-0.708512	0.853462	-0.658791	1.92109	-0.565651	1.58832	-0.472194	1.3031	-0.660217	1.62794
-0.84286	1.96269	-0.707481	0.8495	-0.658279	1.93298	-0.565008	1.57446	-0.471419	1.31102	-0.659318	1.62992
-0.841961	1.95873	-0.706969	0.843558	-0.657256	1.93298	-0.564628	1.57446	-0.469876	1.29715	-0.658039	1.62596
-0.842093	1.95675	-0.706837	0.861384	-0.657124	1.94288	-0.563736	1.57446	-0.468977	1.29121	-0.657783	1.64181
-0.841705	1.95477	-0.706194	0.883172	-0.656225	1.94288	-0.563868	1.59427	-0.468078	1.28725	-0.656628	1.63586
-0.841194	1.95873	-0.705814	0.895057	-0.65507	1.9409	-0.562589	1.59427	-0.46769	1.28131	-0.656116	1.6319
-0.840682	1.96665	-0.705171	0.883173	-0.655713	1.95873	-0.56169	1.58238	-0.467558	1.29121	-0.655473	1.61209
-0.839915	1.97854	-0.704527	0.863366	-0.655194	1.96863	-0.561434	1.58634	-0.466271	1.28329	-0.655217	1.60219
-0.839403	1.97457	-0.703884	0.853461	-0.653651	1.96071	-0.560279	1.5804	-0.465628	1.27338	-0.654186	1.61804
-0.839147	1.96269	-0.703496	0.871288	-0.653651	1.96863	-0.560147	1.5903	-0.464985	1.2714	-0.653287	1.62992
-0.838248	1.95279	-0.702853	0.893077	-0.653264	1.98448	-0.559504	1.60219	-0.463961	1.25952	-0.653411	1.63586
-0.837217	1.94883	-0.703109	0.914865	-0.651853	1.97853	-0.558225	1.59427	-0.464217	1.24962	-0.652132	1.62596
-0.836961	1.94288	-0.701954	0.906942	-0.650822	1.97259	-0.557326	1.58832	-0.463961	1.24169	-0.652	1.61209
-0.837217	1.95081	-0.70131	0.887134	-0.65069	1.97853	-0.556426	1.5804	-0.46345	1.22981	-0.651488	1.58436
-0.836829	1.95873	-0.70131	0.883173	-0.650047	1.99042	-0.555907	1.57842	-0.463318	1.22981	-0.650721	1.57644
-0.835674	1.95675	-0.700155	0.881192	-0.649023	1.9924	-0.555519	1.5903	-0.462798	1.22783	-0.649954	1.58436
-0.834651	1.95477	-0.699512	0.906942	-0.647868	1.99042	-0.55424	1.58832	-0.461388	1.20604	-0.64931	1.59427
-0.834527	1.97061	-0.699	0.930711	-0.647101	1.98844	-0.553729	1.58238	-0.461	1.2001	-0.648535	1.59229
-0.833752	1.97656	-0.698233	0.918826	-0.646589	1.99042	-0.553085	1.57644	-0.459969	1.19613	-0.648279	1.56654
-0.832341	1.96665	-0.698101	0.904961	-0.64569	1.99636	-0.551543	1.56456	-0.459202	1.18425	-0.647636	1.53881
-0.831954	1.97061	-0.696682	0.883173	-0.645047	1.99636	-0.550899	1.5705	-0.459326	1.18425	-0.646736	1.53484
-0.831822	1.98448	-0.696295	0.871288	-0.644791	1.99834	-0.550256	1.58238	-0.458426	1.16642	-0.645837	1.54475
-0.830279	1.98844	-0.696426	0.897038	-0.644279	2.0023	-0.549488	1.58436	-0.457659	1.16444	-0.645845	1.57248
-0.829256	1.99042	-0.69514	0.920807	-0.643256	2.01221	-0.548721	1.58436	-0.457403	1.17237	-0.644946	1.56257
-0.82862	1.9924	-0.694116	0.938634	-0.642357	2.00824	-0.547178	1.56059	-0.456512	1.16246	-0.644946	1.56059
-0.827977	1.99042	-0.693605	0.934672	-0.641977	2.00626	-0.546659	1.55861	-0.456388	1.15454	-0.644682	1.54277
-0.827333	1.98448	-0.692829	0.920807	-0.641465	2.0023	-0.546147	1.57248	-0.456	1.15058	-0.644558	1.53286
-0.827721	2.00429	-0.692186	0.910903	-0.64031	1.99438	-0.545504	1.57248	-0.454721	1.13275	-0.643279	1.53088
-0.827341	2.03202	-0.691806	0.908922	-0.640442	1.99636	-0.54486	1.56852	-0.454977	1.13473	-0.643411	1.55267
-0.825674	2.03796	-0.691419	0.92873	-0.640178	2.01221	-0.544093	1.56456	-0.454333	1.12879	-0.642256	1.55465
-0.825163	2.02608	-0.690899	0.940614	-0.639287	2.00428	-0.543194	1.56456	-0.453566	1.11294	-0.641612	1.55663
-0.825031	2.02608	-0.689488	0.942595	-0.638643	1.99636	-0.541783	1.56852	-0.453946	1.11096	-0.640457	1.53682
-0.824256	2.01617	-0.689109	0.938634	-0.638512	2.00032	-0.541271	1.58238	-0.452923	1.10502	-0.640457	1.53682
-0.823357	2.01815	-0.688589	0.930711	-0.637612	2.00626	-0.540496	1.57842	-0.451767	1.09314	-0.639814	1.519
-0.823225	2.04192	-0.687946	0.926749	-0.636969	1.99834	-0.539853	1.57842	-0.451388	1.09116	-0.639682	1.53286
-0.822202	2.05777	-0.687047	0.930711	-0.636713	1.99636	-0.539589	1.5804	-0.450357	1.08719	-0.639171	1.54079
-0.820791	2.06371	-0.686659	0.938634	-0.636589	1.99834	-0.53869	1.57248	-0.449969	1.08521	-0.638659	1.54673
-0.820279	2.05777	-0.68614	0.942596	-0.63531	1.99042	-0.537791	1.5804	-0.448938	1.08125	-0.638535	1.53881
-0.819899	2.05381	-0.685504	0.9525	-0.633636	1.97655	-0.537915	1.58436	-0.448558	1.07927	-0.638535	1.53484
-0.819	2.05777	-0.685116	0.960423	-0.633512	1.97457	-0.537783	1.58436	-0.448171	1.08719	-0.637504	1.52098
-0.819132	2.08352	-0.684217	0.946557	-0.63338	1.97457	-0.536628	1.5705	-0.446372	1.07729	-0.63776	1.519
-0.818876	2.09738	-0.684217	0.942596	-0.632744	1.97655	-0.535341	1.56455	-0.44586	1.07135	-0.636473	1.52098
-0.817853	2.09936	-0.683698	0.950519	-0.631713	1.97457	-0.534822	1.57248	-0.444829	1.06343	-0.635829	1.53088
-0.817085	2.09936	-0.682543	0.95448	-0.630938	1.96665	-0.533279	1.56455	-0.443674	1.0456	-0.635186	1.54475
-0.816054	2.09936	-0.682543	0.978249	-0.630039	1.96071	-0.533023	1.5705	-0.443419	1.0456	-0.634674	1.54673
-0.815155	2.09144	-0.682023	0.998057	-0.629008	1.94684	-0.532636	1.56654	-0.442395	1.03966	-0.634163	1.54079
-0.814643	2.09738	-0.680992	0.998057	-0.628109	1.94288	-0.531605	1.55663	-0.442527	1.04362	-0.633388	1.53088
-0.814388	2.11125	-0.679837	0.990134	-0.627473	1.9508	-0.530829	1.55861	-0.441628	1.03768	-0.632488	1.51107
-0.813868	2.12511	-0.67907	0.986172	-0.626829	1.95278	-0.53045	1.56852	-0.44086	1.0357	-0.631589	1.51107
-0.812845	2.12709	-0.678171	0.992115	-0.626062	1.94486	-0.529295	1.57842	-0.44086	1.04758	-0.630434	1.52692
-0.812333	2.12313	-0.677659	1.01786	-0.62593	1.94486	-0.528264	1.56852	-0.439705	1.03371	-0.630178	1.54673
-0.812078	2.13105	-0.677271	1.04163	-0.625543	1.96269	-0.528008	1.55663	-0.439705	1.03768	-0.629535	1.54079
-0.811178	2.14096	-0.675985	1.03767	-0.624	1.9508	-0.527496	1.54871	-0.439062	1.03966	-0.629535	1.53286
-0.810411	2.1469	-0.675465	1.02381	-0.623744	1.95278	-0.526985	1.55663	-0.437907	1.02975	-0.628636	1.51107
-0.809512	2.14888	-0.675465	1.02579	-0.623876	1.96071	-0.526597	1.5705	-0.437907	1.03966	-0.628256	1.51702
-0.809643	2.1568	-0.67431	1.02183	-0.622977	1.96467	-0.525442	1.57446	-0.436752	1.03768	-0.627225	1.52098
-0.809	2.17265	-0.673411	1.03569	-0.62169	1.96269	-0.524923	1.57446	-0.436496	1.03371	-0.626589	1.53683
-0.807589	2.17859	-0.673279	1.0654	-0.620403	1.95476	-0.524535	1.57446	-0.436372	1.04164	-0.625566	1.52494
-0.80669	2.17859	-0.67238	1.07729	-0.620659	1.95476	-0.523643	1.56653	-0.434705	1.04362	-0.625434	1.52098
-0.805403	2.17859	-0.671612	1.06738	-0.619628	1.94882	-0.522868	1.56257	-0.43445	1.05352	-0.624279	1.51702
-0.80476	2.18651	-0.671992	1.05946	-0.618341	1.94288	-0.522481	1.57644	-0.434318	1.07135	-0.624659	1.52494
-0.804372	2.1984	-0.671349	1.03767	-0.618085	1.94684	-0.521326	1.56852	-0.433031	1.06937	-0.624023	1.52296
-0.803349	2.20632	-0.670829	1.0456	-0.617698	1.9409	-0.520814	1.56059	-0.433163	1.06937	-0.623636	1.53881
-0.802574	2.21425	-0.670574	1.07531	-0.617054	1.92505	-0.520171	1.55069	-0.433287	1.07729	-0.622992	1.54079
-0.802961	2.22415	-0.669287	1.08521	-0.617054	1.92505	-0.519016	1.54673	-0.432264	1.07729	-0.622349	1.53286
-0.801682	2.2083	-0.669155	1.08719	-0.615899	1.92505	-0.518884	1.56654	-0.432008	1.09116	-0.622349	1.53088
-0.800907	2.20038	-0.669411	1.08521	-0.615256	1.92703	-0.517217	1.56059	-0.431496	1.09314	-0.622093	1.53286
-0.800651	2.21226	-0.667612	1.06936	-0.614876	1.92901	-0.516062	1.55663	-0.43086	1.08521	-0.62055	1.53088
-0.800395	2.23405	-0.667488	1.07134	-0.613977	1.92901	-0.51555	1.55861	-0.430605	1.0872	-0.619907	1.53286
-0.80014	2.24594	-0.66762	1.08917	-0.613333	1.92703	-0.514519	1.54673	-0.429961	1.09116	-0.619395	1.53485
-0.798853	2.24594	-0.666333	1.08323	-0.611923	1.91515	-0.514519	1.55069	-0.430217	1.10502	-0.619264	1.52692
-0.797574	2.22613	-0.666333	1.08521	-0.610767	1.9092	-0.513752	1.54871	-0.428938	1.10106	-0.61824	1.5091
-0.79745	2.22415	-0.665822	1.08917	-0.611155	1.91911	-0.513496	1.55069	-0.428039	1.09908	-0.617465	1.51306
-0.79693	2.23207	-0.664923	1.07333	-0.61	1.91317	-0.51286	1.54475	-0.427783	1.10898	-0.616698	1.51306
-0.795395	2.23207	-0.664667	1.07531	-0.609744	1.91713	-0.511574	1.53484	-0.426372	1.11097	-0.616054	1.52494
-0.794628	2.24792	-0.664543	1.07134	-0.61	1.92703	-0.511062	1.53286	-0.425605	1.11097	-0.615667	1.53286
-0.794628	2.2598	-0.663264	1.0654	-0.609488	1.92109	-0.511062	1.54277	-0.425729	1.12087	-0.614512	1.52098
-0.794248	2.24396	-0.663264	1.07134	-0.608457	1.9092	-0.51055	1.54475	-0.424961	1.12087	-0.613744	1.50711
-0.793093	2.22415	-0.662876	1.07927	-0.608713	1.91713	-0.510295	1.54475	-0.424961	1.13672	-0.613868	1.51504
-0.792326	2.22019	-0.662109	1.07531	-0.607938	1.91515	-0.509519	1.55069	-0.424705	1.15058	-0.613225	1.52098
-0.791682	2.22415	-0.661729	1.0654	-0.607682	1.92505	-0.50862	1.54871	-0.423426	1.1486	-0.612202	1.51504
-0.790915	2.23405	-0.660961	1.05946	-0.606915	1.92901	-0.508109	1.55267	-0.423047	1.1585	-0.611822	1.50711
-0.790271	2.24	-0.65993	1.06144	-0.606403	1.93297	-0.506954	1.53881	-0.422403	1.1585	-0.611954	1.50513
-0.788992	2.22811	-0.658775	1.06144	-0.606659	1.9409	-0.506954	1.54079	-0.421504	1.15256	-0.610419	1.48533
-0.787837	2.2083	-0.658132	1.0654	-0.605504	1.93892	-0.506186	1.53286	-0.42176	1.17039	-0.61093	1.48929
-0.787837	2.2083	-0.657109	1.06342	-0.604217	1.92505	-0.505798	1.52494	-0.420217	1.17039	-0.610419	1.49523
-0.787581	2.21227	-0.656597	1.05352	-0.603961	1.92901	-0.505411	1.53287	-0.419961	1.17633	-0.610163	1.49721
-0.78707	2.21623	-0.656729	1.06144	-0.603705	1.93099	-0.504512	1.54277	-0.419705	1.18821	-0.609519	1.49523
-0.786295	2.22019	-0.655318	1.05352	-0.603062	1.93495	-0.503101	1.54277	-0.418426	1.18425	-0.609132	1.48335
-0.786163	2.21226	-0.65493	1.05352	-0.602938	1.9409	-0.502581	1.53088	-0.418426	1.19218	-0.608752	1.47542
-0.785907	2.21425	-0.65493	1.06342	-0.602682	1.93297	-0.50155	1.52296	-0.418171	1.2001	-0.60786	1.47344
-0.785264	2.22217	-0.654798	1.06738	-0.601527	1.92109	-0.500395	1.5091	-0.41676	1.19614	-0.607349	1.4774
-0.783985	2.21226	-0.654287	1.06144	-0.601147	1.92109	-0.50014	1.51504	-0.416248	1.19614	-0.606581	1.4774
-0.783085	2.19642	-0.653512	1.05748	-0.601535	1.93099	-0.499116	1.5091	-0.416116	1.19812	-0.605814	1.46948
-0.783085	2.19642	-0.653256	1.05154	-0.600767	1.94288	-0.498736	1.49721	-0.415729	1.19812	-0.605426	1.4675
-0.783349	2.19642	-0.652481	1.0555	-0.6	1.94486	-0.497581	1.48137	-0.415473	1.20802	-0.604527	1.47146
-0.782194	2.18651	-0.651837	1.06342	-0.599488	1.94882	-0.496302	1.46354	-0.41445	1.20406	-0.603628	1.47146
-0.781938	2.17463	-0.651581	1.07531	-0.598977	1.9508	-0.496302	1.46156	-0.413295	1.19019	-0.603752	1.47542
-0.781558	2.18057	-0.651457	1.06738	-0.598202	1.94288	-0.495016	1.4675	-0.413163	1.18227	-0.60324	1.47542
-0.780791	2.17463	-0.651078	1.05946	-0.597946	1.94288	-0.494116	1.4675	-0.413163	1.18425	-0.603364	1.4675
-0.780279	2.17067	-0.650946	1.05154	-0.597946	1.94288	-0.494116	1.47146	-0.412651	1.19019	-0.602721	1.4774
-0.779636	2.16671	-0.650302	1.06342	-0.597302	1.96269	-0.492837	1.44967	-0.412519	1.20406	-0.602209	1.47542
-0.778605	2.16076	-0.648891	1.0654	-0.596279	1.96269	-0.49245	1.43779	-0.411364	1.19812	-0.602085	1.48532
-0.778225	2.15086	-0.648124	1.0654	-0.596023	1.95872	-0.49155	1.44571	-0.410977	1.19416	-0.601054	1.46552
-0.778349	2.16472	-0.648124	1.0654	-0.596279	1.96071	-0.490651	1.44175	-0.410721	1.20208	-0.600543	1.47146
-0.777705	2.17265	-0.647101	1.04758	-0.595643	1.95476	-0.490132	1.42392	-0.409434	1.18821	-0.599643	1.46552
-0.776295	2.16076	-0.646589	1.04361	-0.594357	1.95278	-0.489744	1.41402	-0.409302	1.18425	-0.599643	1.4675
-0.776039	2.14888	-0.645946	1.04163	-0.594233	1.96665	-0.488457	1.39619	-0.409302	1.19218	-0.598109	1.4774
-0.776419	2.15284	-0.645426	1.04956	-0.594101	1.98051	-0.487814	1.38431	-0.407891	1.18623	-0.597341	1.48334
-0.775907	2.15284	-0.645302	1.06342	-0.592814	1.98051	-0.487171	1.37837	-0.407504	1.18425	-0.596574	1.47542
-0.774876	2.15284	-0.645171	1.06738	-0.592047	1.97853	-0.486783	1.38431	-0.406729	1.18623	-0.595419	1.45561
-0.774488	2.15878	-0.644915	1.05946	-0.592434	1.98447	-0.486395	1.37441	-0.405442	1.17237	-0.595295	1.45363
-0.774101	2.16472	-0.643884	1.05352	-0.591791	1.99042	-0.485752	1.34866	-0.404923	1.17633	-0.594527	1.44571
-0.772946	2.16274	-0.642217	1.04361	-0.590256	1.98447	-0.485876	1.34271	-0.403899	1.16841	-0.594527	1.45759
-0.772047	2.16274	-0.64145	1.04758	-0.59	1.98646	-0.484209	1.33281	-0.402868	1.16048	-0.593628	1.45759
-0.771527	2.15878	-0.640295	1.06342	-0.589744	1.9924	-0.483698	1.32687	-0.402744	1.17435	-0.593884	1.45561
-0.77076	2.15482	-0.63914	1.06144	-0.588845	1.99834	-0.483829	1.31696	-0.401713	1.16643	-0.593116	1.44571
-0.770372	2.15482	-0.639519	1.05946	-0.587946	1.99834	-0.482806	1.29914	-0.401589	1.15652	-0.59286	1.43977
-0.769985	2.16274	-0.638752	1.05352	-0.586791	2.00032	-0.48255	1.28329	-0.401333	1.16048	-0.592093	1.43977
-0.768829	2.15086	-0.637721	1.04758	-0.586535	1.99636	-0.482674	1.27141	-0.399923	1.1486	-0.592093	1.44967
-0.768574	2.15086	-0.637845	1.05946	-0.585636	1.98646	-0.481132	1.2516	-0.399923	1.16048	-0.591194	1.44967
-0.768574	2.14888	-0.63707	1.07333	-0.585504	1.99438	-0.481519	1.25754	-0.399155	1.16247	-0.590814	1.44175
-0.767806	2.13897	-0.636682	1.08125	-0.58538	2.00824	-0.481008	1.24368	-0.398388	1.16841	-0.590426	1.42986
-0.767039	2.12709	-0.635271	1.07729	-0.584868	2.01419	-0.479977	1.22981	-0.398132	1.17039	-0.589915	1.40807
-0.767171	2.14095	-0.634504	1.0654	-0.583969	2.0023	-0.479333	1.23575	-0.396853	1.1585	-0.589271	1.40213
-0.766147	2.15284	-0.634636	1.06936	-0.583457	2.0023	-0.478054	1.21793	-0.396209	1.1585	-0.588504	1.40213
-0.765248	2.15284	-0.632969	1.05748	-0.582434	1.9924	-0.477535	1.21	-0.395442	1.15256	-0.588372	1.40213
-0.764605	2.15086	-0.632326	1.06144	-0.582047	1.98249	-0.477279	1.19614	-0.394798	1.14266	-0.587985	1.39421
-0.763713	2.14294	-0.632326	1.07333	-0.582178	1.99636	-0.476636	1.16445	-0.394543	1.15256	-0.586954	1.39025
-0.763581	2.13501	-0.631814	1.07531	-0.581411	1.98646	-0.476248	1.15256	-0.393256	1.15058	-0.586698	1.38233
-0.763713	2.13105	-0.631047	1.06936	-0.580899	1.98051	-0.475481	1.1585	-0.392357	1.1387	-0.585419	1.36648
-0.76307	2.13501	-0.630535	1.06936	-0.581155	1.98646	-0.474194	1.14662	-0.392233	1.1387	-0.585419	1.37044
-0.761783	2.13897	-0.629891	1.05748	-0.580388	1.97655	-0.474062	1.14464	-0.391589	1.14266	-0.584519	1.35261
-0.760504	2.13699	-0.629504	1.0456	-0.58	1.96863	-0.472907	1.13276	-0.39069	1.14266	-0.583744	1.34865
-0.759473	2.13501	-0.62886	1.03767	-0.579868	1.97259	-0.472264	1.11889	-0.390178	1.1387	-0.582977	1.34073
-0.758961	2.11719	-0.628217	1.03767	-0.578194	1.96863	-0.471496	1.12087	-0.389543	1.13275	-0.582333	1.34271
-0.75845	2.11124	-0.628093	1.04758	-0.577558	1.97061	-0.469954	1.10899	-0.388899	1.13473	-0.582078	1.35063
-0.757682	2.11322	-0.626806	1.04163	-0.57769	1.98051	-0.469318	1.11691	-0.387357	1.13275	-0.581178	1.33281
-0.756915	2.12115	-0.626163	1.02579	-0.576798	1.97259	-0.468674	1.11691	-0.387101	1.13077	-0.580923	1.32885
-0.756403	2.12511	-0.625271	1.00994	-0.575643	1.96071	-0.468031	1.09512	-0.386845	1.13077	-0.579643	1.313
-0.756147	2.12313	-0.624116	0.992114	-0.575388	1.97457	-0.467899	1.09116	-0.385558	1.13077	-0.579388	1.30904
-0.755504	2.12511	-0.624116	0.998057	-0.575132	1.98646	-0.467264	1.10106	-0.384403	1.13473	-0.57862	1.31102
-0.754605	2.11719	-0.623729	1.01786	-0.57424	1.99042	-0.46624	1.0971	-0.38338	1.14068	-0.577977	1.32488
-0.753837	2.10728	-0.622574	1.01192	-0.573985	1.98844	-0.466116	1.09908	-0.382357	1.1387	-0.577078	1.33281
-0.753457	2.10926	-0.622829	1.00796	-0.573597	1.98051	-0.464837	1.08125	-0.381589	1.13473	-0.575923	1.313
-0.753457	2.12709	-0.62193	0.982211	-0.573465	1.97853	-0.465093	1.07531	-0.381078	1.14464	-0.575411	1.30112
-0.752558	2.13303	-0.621031	0.960423	-0.572822	1.97457	-0.463806	1.06541	-0.380698	1.14464	-0.574519	1.28527
-0.751403	2.12313	-0.620256	0.976269	-0.571279	1.96467	-0.463163	1.05947	-0.379798	1.14662	-0.574388	1.30112
-0.751403	2.12115	-0.619233	0.988153	-0.570899	1.96863	-0.462783	1.07135	-0.379411	1.1486	-0.573752	1.31696
-0.750636	2.1053	-0.618597	0.996076	-0.570899	1.98645	-0.462016	1.07135	-0.378256	1.14464	-0.573628	1.32092
-0.749736	2.09936	-0.618729	1.00202	-0.56962	1.98645	-0.461372	1.06937	-0.378132	1.1486	-0.57286	1.30904
-0.74986	2.1053	-0.617442	0.976269	-0.568465	1.98051	-0.460093	1.0456	-0.37762	1.1486	-0.572085	1.28131
-0.749605	2.1053	-0.61693	0.948539	-0.568465	1.97259	-0.459581	1.03966	-0.376465	1.13275	-0.571954	1.26546
-0.748829	2.09936	-0.617442	0.942597	-0.567829	1.96665	-0.460225	1.05947	-0.37569	1.13474	-0.571698	1.27338
-0.748194	2.09936	-0.616674	0.940616	-0.567442	1.97457	-0.459457	1.05947	-0.375178	1.14266	-0.570419	1.28329
-0.747295	2.09342	-0.616163	0.938636	-0.56693	1.98447	-0.458814	1.05947	-0.374667	1.14662	-0.570674	1.30111
-0.746264	2.08351	-0.61655	0.946559	-0.56655	1.98645	-0.457915	1.0456	-0.374023	1.1585	-0.570419	1.29517
-0.74562	2.06371	-0.615651	0.938636	-0.565651	1.98249	-0.457783	1.03966	-0.373	1.15454	-0.569519	1.27734
-0.745496	2.05974	-0.614628	0.906943	-0.564372	1.96665	-0.457008	1.03174	-0.372233	1.1486	-0.569008	1.2615
-0.745496	2.06569	-0.615016	0.89902	-0.564372	1.96467	-0.456109	1.02183	-0.371589	1.1486	-0.568496	1.26546
-0.744729	2.06371	-0.614504	0.897039	-0.564116	1.97853	-0.455853	1.01787	-0.370434	1.1486	-0.568628	1.2714
-0.743705	2.06569	-0.613349	0.895059	-0.562961	1.97061	-0.455597	1.01193	-0.369403	1.14068	-0.56824	1.27536
-0.74345	2.06569	-0.613481	0.89902	-0.562186	1.9607	-0.455597	1.01193	-0.369016	1.1486	-0.567209	1.28725
-0.742938	2.04984	-0.612713	0.893078	-0.561806	1.96269	-0.454054	1.00401	-0.368372	1.15256	-0.566822	1.27338
-0.742039	2.03598	-0.61169	0.87327	-0.560907	1.95872	-0.453031	1.00401	-0.367605	1.14662	-0.566178	1.26744
-0.741783	2.03003	-0.612078	0.871289	-0.559876	1.9508	-0.452395	0.998064	-0.367605	1.15058	-0.564891	1.2516
-0.741271	2.03994	-0.611566	0.867328	-0.559488	1.94684	-0.452016	0.986179	-0.366961	1.14266	-0.563992	1.25952
-0.739473	2.0439	-0.610411	0.853463	-0.55962	1.9409	-0.451248	0.986179	-0.36593	1.13473	-0.562705	1.25556
-0.739085	2.03796	-0.610279	0.857424	-0.559744	1.93694	-0.450992	0.99014	-0.365674	1.14266	-0.562318	1.26744
-0.738574	2.02607	-0.610023	0.863366	-0.558333	1.92901	-0.450225	0.994102	-0.365419	1.15058	-0.560907	1.26348
-0.737419	2.01023	-0.608225	0.855443	-0.557946	1.91713	-0.449845	0.992121	-0.365031	1.1486	-0.561163	1.2615
-0.736651	1.99438	-0.607845	0.84752	-0.558078	1.91911	-0.448954	0.988159	-0.364907	1.1486	-0.560132	1.23575
-0.735876	1.98448	-0.608233	0.841578	-0.557178	1.91515	-0.448318	0.982217	-0.364008	1.14464	-0.56	1.21594
-0.735752	1.98844	-0.607078	0.823751	-0.556791	1.91317	-0.446907	0.968351	-0.36362	1.13869	-0.558977	1.2199
-0.734985	1.99042	-0.606054	0.809886	-0.556923	1.91713	-0.446008	0.970332	-0.362977	1.14266	-0.558333	1.21792
-0.733566	1.98052	-0.606054	0.807905	-0.556535	1.91317	-0.44562	0.988158	-0.361822	1.13077	-0.558333	1.23377
-0.733698	1.96863	-0.605543	0.809886	-0.556403	1.91317	-0.44524	1.00004	-0.361566	1.13077	-0.556923	1.23575
-0.73293	1.95873	-0.604775	0.803944	-0.555372	1.91317	-0.444341	0.996082	-0.360667	1.13077	-0.556791	1.23179
-0.732419	1.96071	-0.604132	0.792059	-0.554473	1.9092	-0.444341	0.980236	-0.359388	1.11493	-0.55576	1.20207
-0.731899	1.97061	-0.603488	0.766309	-0.55345	1.90722	-0.444473	0.986178	-0.359	1.11889	-0.555628	1.19019
-0.731	1.95675	-0.603744	0.754425	-0.552938	1.8894	-0.443442	0.992121	-0.357581	1.11096	-0.554985	1.18227
-0.731124	1.95477	-0.604	0.762347	-0.55307	1.90128	-0.443186	1.00401	-0.35707	1.10502	-0.554473	1.18821
-0.730736	1.9508	-0.603109	0.764328	-0.551915	1.8993	-0.442287	1.00202	-0.35707	1.11096	-0.553574	1.18821
-0.730093	1.9409	-0.602078	0.754425	-0.55076	1.88147	-0.441388	0.99014	-0.355659	1.11096	-0.553574	1.19019
-0.729194	1.93298	-0.601566	0.74254	-0.55038	1.86959	-0.440752	0.984198	-0.355791	1.11294	-0.553062	1.1783
-0.729326	1.93694	-0.601054	0.726694	-0.549744	1.86563	-0.439217	0.978255	-0.354372	1.10106	-0.553062	1.16444
-0.728938	1.92902	-0.600543	0.702924	-0.549488	1.86761	-0.438961	0.988159	-0.353473	1.0971	-0.552031	1.1585
-0.728171	1.92109	-0.600163	0.696982	-0.548333	1.87355	-0.437419	0.988159	-0.353085	1.08719	-0.551008	1.15652
-0.728426	1.92109	-0.599775	0.712828	-0.54731	1.86959	-0.437295	1.00202	-0.352698	1.08917	-0.551008	1.16048
-0.727147	1.91317	-0.59824	0.718771	-0.547186	1.86959	-0.435752	0.99014	-0.351419	1.07531	-0.549597	1.15255
-0.72638	1.90723	-0.597729	0.724713	-0.545899	1.85572	-0.435372	0.986178	-0.351039	1.06342	-0.549341	1.14463
-0.726504	1.90723	-0.596961	0.71679	-0.544744	1.84384	-0.433961	0.980236	-0.350783	1.06739	-0.547806	1.12284
-0.725992	1.89732	-0.595806	0.69104	-0.544101	1.84582	-0.43345	0.988159	-0.349248	1.0555	-0.547682	1.12086
-0.725349	1.89336	-0.59555	0.679156	-0.543078	1.84186	-0.432674	0.994101	-0.348605	1.04164	-0.546395	1.11294
-0.724961	1.90723	-0.594527	0.681137	-0.542558	1.8379	-0.431519	0.988159	-0.348217	1.03569	-0.546519	1.1169
-0.724194	1.90128	-0.592985	0.677175	-0.542178	1.85176	-0.431775	1.00202	-0.346798	1.03371	-0.54562	1.10106
-0.723806	1.89732	-0.593109	0.681136	-0.541279	1.84582	-0.43114	1.00004	-0.346279	1.02975	-0.545876	1.09313
-0.722907	1.88742	-0.592853	0.673213	-0.540636	1.82205	-0.430884	0.998062	-0.345891	1.03767	-0.544589	1.07531
-0.72162	1.88346	-0.591566	0.655386	-0.54038	1.80422	-0.430248	1.00599	-0.344612	1.02777	-0.544589	1.07332
-0.72124	1.88148	-0.590923	0.655386	-0.54038	1.80819	-0.428961	1.00995	-0.344093	1.01391	-0.54369	1.07332
-0.72124	1.89732	-0.590031	0.651425	-0.54038	1.82007	-0.428705	1.02183	-0.344217	1.01391	-0.543047	1.07927
-0.719954	1.89732	-0.589	0.647464	-0.538969	1.82205	-0.427419	1.01787	-0.343194	1.00994	-0.542535	1.06738
-0.719698	1.89732	-0.588612	0.647464	-0.538969	1.82601	-0.427031	1.02381	-0.342171	1.00796	-0.542659	1.05352
-0.720078	1.90327	-0.588225	0.649445	-0.538589	1.81611	-0.426907	1.03173	-0.342047	1.004	-0.54176	1.03965
-0.71931	1.88742	-0.587194	0.647464	-0.537054	1.79036	-0.426008	1.02777	-0.341527	1.00202	-0.541248	1.02975
-0.718543	1.87355	-0.58655	0.643503	-0.536411	1.78045	-0.425364	1.02975	-0.340372	0.988156	-0.540473	1.02975
-0.717767	1.87752	-0.586295	0.643503	-0.536411	1.79036	-0.424597	1.03371	-0.340116	0.984194	-0.540085	1.03569
-0.717891	1.90129	-0.585016	0.637561	-0.535132	1.78244	-0.424085	1.0456	-0.339093	0.97429	-0.538419	1.02579
-0.716868	1.90525	-0.584504	0.627657	-0.534488	1.78838	-0.42345	1.05946	-0.33755	0.954482	-0.538163	1.01192
-0.715589	1.8993	-0.584372	0.637561	-0.533589	1.77649	-0.422295	1.06541	-0.33755	0.958444	-0.537388	0.992114
-0.715333	1.89336	-0.58386	0.643503	-0.533333	1.76263	-0.421395	1.07531	-0.337295	0.962406	-0.536744	0.998056
-0.715333	1.8894	-0.582837	0.637561	-0.532814	1.74084	-0.420364	1.07135	-0.336783	0.958445	-0.535078	0.990133
-0.715202	1.90129	-0.582837	0.645484	-0.531783	1.71707	-0.419465	1.06739	-0.336016	0.956464	-0.535078	0.998056
-0.714814	1.91713	-0.582194	0.639542	-0.531783	1.71509	-0.419209	1.08125	-0.334473	0.938637	-0.533411	0.98221
-0.71469	1.92307	-0.581419	0.6336	-0.531271	1.72301	-0.417667	1.08323	-0.334736	0.932695	-0.533279	0.976267
-0.714178	1.92307	-0.581287	0.641523	-0.531147	1.7349	-0.417923	1.08918	-0.333961	0.926752	-0.53238	0.964383
-0.713147	1.90327	-0.579876	0.641523	-0.529736	1.72697	-0.416891	1.07927	-0.33293	0.922791	-0.531992	0.964383
-0.71238	1.89534	-0.578977	0.637561	-0.529605	1.71113	-0.416372	1.07135	-0.33331	0.926752	-0.530837	0.962402
-0.712	1.90129	-0.578465	0.6336	-0.528194	1.68934	-0.415605	1.08918	-0.331891	0.912887	-0.530194	0.968344
-0.711101	1.90525	-0.578209	0.631619	-0.527682	1.67746	-0.415217	1.107	-0.331248	0.901002	-0.52955	0.970325
-0.710202	1.90327	-0.576798	0.621715	-0.526915	1.67349	-0.414574	1.12879	-0.331504	0.897041	-0.52814	0.95646
-0.71007	1.90525	-0.576155	0.623696	-0.526016	1.67746	-0.413419	1.13473	-0.33086	0.881195	-0.527752	0.946556
-0.71007	1.91713	-0.575643	0.637561	-0.524985	1.68736	-0.413031	1.14068	-0.330605	0.887136	-0.527364	0.950517
-0.708783	1.91317	-0.574233	0.641522	-0.524597	1.68736	-0.412256	1.14266	-0.330093	0.89704	-0.526853	0.954479
-0.707752	1.90723	-0.573853	0.639542	-0.524597	1.6834	-0.412256	1.1486	-0.328806	0.879212	-0.526333	0.948536
-0.707372	1.92308	-0.573217	0.63558	-0.522674	1.64972	-0.412636	1.16841	-0.328419	0.87129	-0.526589	0.950517
-0.706992	1.93496	-0.572194	0.627657	-0.522155	1.62992	-0.411612	1.18227	-0.327907	0.87129	-0.52531	0.934671
-0.705705	1.92506	-0.571426	0.637561	-0.521775	1.62794	-0.410969	1.18623	-0.326884	0.861386	-0.524923	0.936652
-0.706341	1.92902	-0.571039	0.649445	-0.520876	1.63784	-0.409814	1.17435	-0.326628	0.859406	-0.523388	0.938632
-0.705566	1.92704	-0.570527	0.653407	-0.520496	1.65369	-0.408403	1.1585	-0.325985	0.859406	-0.523388	0.938632
-0.704411	1.92704	-0.569884	0.643503	-0.520372	1.64576	-0.408271	1.17039	-0.324574	0.849502	-0.522612	0.938632
-0.704411	1.9211	-0.56924	0.63558	-0.519597	1.62794	-0.407116	1.18623	-0.324318	0.849502	-0.522612	0.938632
-0.704279	1.92704	-0.568597	0.63558	-0.519085	1.61209	-0.406597	1.19614	-0.32355	0.835636	-0.522101	0.938632
-0.703124	1.91317	-0.567442	0.647464	-0.517543	1.59624	-0.405698	1.21	-0.322651	0.81781	-0.521845	0.934671
-0.702225	1.90327	-0.567054	0.667272	-0.517155	1.60417	-0.404543	1.20604	-0.322527	0.81979	-0.520814	0.93071
-0.701969	1.91713	-0.567054	0.683118	-0.517674	1.62199	-0.404674	1.20802	-0.321504	0.811867	-0.520171	0.928729
-0.70107	1.92704	-0.566155	0.671233	-0.516643	1.62992	-0.404419	1.21198	-0.320992	0.811867	-0.519527	0.916844
-0.699915	1.91912	-0.565256	0.665291	-0.514977	1.62001	-0.402884	1.21396	-0.321248	0.81781	-0.519403	0.90694
-0.69914	1.91713	-0.564868	0.661329	-0.514465	1.59624	-0.403271	1.23575	-0.319961	0.803944	-0.51876	0.90694
-0.698496	1.91317	-0.563202	0.66331	-0.514202	1.57644	-0.401985	1.23179	-0.31945	0.803944	-0.51824	0.910902
-0.697985	1.91317	-0.56269	0.667272	-0.51369	1.57247	-0.400705	1.22585	-0.31855	0.798002	-0.517209	0.90694
-0.697473	1.9211	-0.563078	0.681137	-0.512923	1.56851	-0.39993	1.24367	-0.318295	0.788098	-0.51631	0.90694
-0.696961	1.92506	-0.563465	0.68906	-0.512147	1.57842	-0.398519	1.23773	-0.318039	0.79404	-0.515667	0.895055
-0.695938	1.9211	-0.562954	0.685099	-0.512023	1.58832	-0.398132	1.23179	-0.317271	0.79404	-0.514643	0.891094
-0.695558	1.91516	-0.562054	0.671234	-0.511767	1.59426	-0.398388	1.24169	-0.316496	0.798001	-0.513233	0.895055
-0.695047	1.91119	-0.561798	0.673214	-0.510868	1.57842	-0.396713	1.24367	-0.316116	0.799982	-0.512465	0.900998
-0.694279	1.9211	-0.560775	0.681137	-0.510481	1.56653	-0.39645	1.24764	-0.315597	0.798001	-0.512078	0.910902
-0.69338	1.92704	-0.559744	0.68708	-0.510349	1.55663	-0.395938	1.25952	-0.314442	0.790078	-0.51131	0.900998
-0.692992	1.94289	-0.559101	0.679157	-0.509705	1.56257	-0.394271	1.25358	-0.313923	0.794039	-0.51131	0.897036
-0.692093	1.94883	-0.558589	0.675195	-0.509194	1.57842	-0.394271	1.2615	-0.313411	0.794039	-0.510543	0.883171
-0.690682	1.93298	-0.557822	0.663311	-0.508295	1.58436	-0.393248	1.25358	-0.312767	0.798	-0.510287	0.889114
-0.69055	1.93892	-0.556543	0.653407	-0.507907	1.5804	-0.392349	1.25754	-0.312248	0.792058	-0.509132	0.889114
-0.689907	1.95081	-0.556543	0.659349	-0.50714	1.55663	-0.391837	1.2714	-0.311736	0.792058	-0.508876	0.900998
-0.68824	1.95081	-0.556031	0.667272	-0.507395	1.55267	-0.391581	1.28131	-0.310705	0.794039	-0.507977	0.893075
-0.687721	1.96071	-0.555264	0.669253	-0.506876	1.54673	-0.390938	1.28725	-0.310837	0.803942	-0.507333	0.893075
-0.687085	1.9726	-0.555008	0.675195	-0.506233	1.55267	-0.389659	1.27735	-0.309938	0.809885	-0.506434	0.885152
-0.686318	1.96467	-0.554752	0.675195	-0.505977	1.57842	-0.388891	1.28131	-0.309039	0.813846	-0.505791	0.881191
-0.685674	1.96071	-0.554116	0.669253	-0.504822	1.57842	-0.388124	1.29517	-0.308775	0.819788	-0.506178	0.893076
-0.684651	1.96269	-0.553729	0.66133	-0.504178	1.57446	-0.387101	1.29914	-0.307884	0.823749	-0.505023	0.897037
-0.683488	1.97854	-0.553473	0.669253	-0.502891	1.56059	-0.386713	1.30508	-0.307884	0.831672	-0.505279	0.900999
-0.683744	1.99835	-0.552829	0.673215	-0.501736	1.53682	-0.386589	1.31498	-0.307372	0.833653	-0.503868	0.891095
-0.682845	2.00033	-0.552318	0.685099	-0.501481	1.52692	-0.384403	1.29913	-0.306217	0.827711	-0.504	0.900999
-0.682326	1.99438	-0.551674	0.691042	-0.500581	1.53484	-0.384527	1.29715	-0.305705	0.835634	-0.503364	0.900999
-0.682837	1.99042	-0.550519	0.691042	-0.50007	1.55267	-0.384403	1.31102	-0.304163	0.845538	-0.503233	0.906941
-0.68245	1.9924	-0.549364	0.685099	-0.499178	1.55267	-0.38376	1.31696	-0.303	0.845538	-0.502589	0.900999
-0.681419	1.9825	-0.549364	0.681138	-0.498659	1.54475	-0.384403	1.33875	-0.303256	0.85148	-0.50169	0.897037
-0.681163	1.98448	-0.549364	0.689061	-0.497504	1.519	-0.383372	1.33479	-0.302876	0.845538	-0.501434	0.899018
-0.681295	2.00429	-0.547954	0.695003	-0.496729	1.50315	-0.382473	1.31498	-0.302488	0.851481	-0.500667	0.899018
-0.680264	2.01221	-0.547822	0.71283	-0.496217	1.50117	-0.382349	1.32489	-0.301333	0.855442	-0.500279	0.908922
-0.678985	2.00825	-0.547954	0.732638	-0.495062	1.50117	-0.381326	1.33281	-0.300822	0.857423	-0.499891	0.918826
-0.678465	2.00033	-0.547186	0.732638	-0.494674	1.51305	-0.380295	1.33479	-0.300822	0.863366	-0.499248	0.926749
-0.677954	1.99834	-0.546031	0.714811	-0.494411	1.51305	-0.379395	1.33875	-0.300566	0.869308	-0.498349	0.918826
-0.677054	2.00429	-0.545512	0.716791	-0.493512	1.49325	-0.377985	1.33677	-0.299667	0.877231	-0.497705	0.916845
-0.676155	1.99636	-0.545	0.734618	-0.494031	1.49127	-0.37824	1.34469	-0.299279	0.885154	-0.497574	0.936652
-0.67538	2.00033	-0.544868	0.758387	-0.493008	1.48136	-0.376698	1.33875	-0.298124	0.873269	-0.496674	0.944575
-0.67486	1.99636	-0.543837	0.770272	-0.491985	1.4774	-0.376186	1.35262	-0.297481	0.869307	-0.496031	0.954479
-0.674217	1.9825	-0.54307	0.754426	-0.49186	1.49721	-0.375163	1.3645	-0.297357	0.87525	-0.495008	0.944575
-0.673705	1.97656	-0.542938	0.742542	-0.490574	1.49325	-0.374899	1.36846	-0.296457	0.885153	-0.493721	0.934671
-0.673574	1.98646	-0.542682	0.746504	-0.490186	1.48334	-0.374256	1.3645	-0.296457	0.891096	-0.493202	0.932691
-0.67255	1.98052	-0.540884	0.750465	-0.489543	1.47542	-0.37362	1.36054	-0.295171	0.885154	-0.492302	0.942595
-0.671395	1.98052	-0.54024	0.768292	-0.488899	1.46155	-0.373233	1.37242	-0.294783	0.881192	-0.491915	0.970325
-0.670752	1.99438	-0.540496	0.799985	-0.488124	1.45561	-0.372589	1.38035	-0.294264	0.885154	-0.491147	0.994095
-0.67024	2.00627	-0.539209	0.801965	-0.487481	1.45363	-0.371302	1.37837	-0.29414	0.889115	-0.490248	0.998057
-0.669597	1.98844	-0.538178	0.7881	-0.486457	1.44373	-0.370279	1.38035	-0.29362	0.901	-0.489992	0.994095
-0.669597	1.97854	-0.537667	0.790081	-0.486326	1.44967	-0.369124	1.37441	-0.292721	0.912884	-0.488705	0.984192
-0.669473	1.97656	-0.536767	0.796023	-0.48555	1.45561	-0.368357	1.37837	-0.292333	0.920808	-0.48793	1.00202
-0.66793	1.97458	-0.535736	0.807908	-0.484651	1.44571	-0.367845	1.39817	-0.291047	0.918827	-0.487163	1.01786
-0.667798	1.98844	-0.534961	0.825735	-0.48414	1.43779	-0.36669	1.40412	-0.290791	0.92477	-0.487031	1.03965
-0.667155	2.00231	-0.533938	0.841581	-0.483496	1.43184	-0.366054	1.4061	-0.289891	0.934674	-0.486008	1.02975
-0.666512	1.9924	-0.533674	0.843562	-0.482729	1.416	-0.364767	1.40016	-0.289124	0.936654	-0.485744	1.03767
-0.666636	1.97656	-0.534054	0.845542	-0.482085	1.41798	-0.363481	1.40214	-0.288868	0.958443	-0.485101	1.01786
-0.665992	1.96071	-0.533023	0.847523	-0.481194	1.42194	-0.362457	1.40808	-0.288481	0.974289	-0.485233	1.02381
-0.664837	1.95873	-0.53276	0.853466	-0.480295	1.42194	-0.362202	1.41798	-0.287581	0.980231	-0.48331	1.03173
-0.66407	1.97259	-0.532496	0.867331	-0.480295	1.43382	-0.362202	1.41798	-0.287194	0.986174	-0.483054	1.05352
-0.663426	1.98844	-0.530954	0.877235	-0.479651	1.416	-0.361426	1.41996	-0.286426	0.994097	-0.481767	1.05748
-0.662395	1.9825	-0.529419	0.883178	-0.479008	1.40807	-0.360016	1.41996	-0.285659	1.00202	-0.481124	1.05946
-0.662519	1.96467	-0.529031	0.877235	-0.477985	1.416	-0.359116	1.41996	-0.285147	1.0139	-0.479713	1.04361
-0.661876	1.93892	-0.527876	0.857427	-0.476574	1.42986	-0.358605	1.42789	-0.284504	1.0139	-0.479333	1.03767
-0.661101	1.92506	-0.526721	0.849504	-0.476318	1.44967	-0.358605	1.43977	-0.283736	1.01192	-0.478566	1.03965
-0.661233	1.931	-0.526597	0.859408	-0.475295	1.46354	-0.357574	1.45165	-0.283481	1.02183	-0.477923	1.0555
-0.660457	1.94882	-0.526078	0.877235	-0.474651	1.46552	-0.356674	1.44769	-0.28245	1.02777	-0.477667	1.08125
-0.660589	1.96269	-0.524667	0.893081	-0.473884	1.45561	-0.356543	1.45364	-0.28193	1.03569	-0.477287	1.09908
-0.659946	1.96467	-0.523643	0.895062	-0.473372	1.44373	-0.355512	1.46948	-0.281419	1.04163	-0.476775	1.09115
-0.659171	1.95279	-0.523775	0.902986	-0.472341	1.44373	-0.355256	1.48533	-0.280651	1.04956	-0.476519	1.09511
-0.658659	1.94486	-0.523395	0.902986	-0.472341	1.47146	-0.354744	1.48533	-0.280264	1.06738	-0.474985	1.08323
-0.65776	1.94288	-0.522628	0.897043	-0.471318	1.48136	-0.354225	1.47146	-0.279364	1.07729	-0.474985	1.09313
-0.65776	1.95477	-0.521597	0.897043	-0.471318	1.48731	-0.353713	1.47146	-0.278721	1.07729	-0.473705	1.0971
-0.657372	1.96269	-0.521341	0.922793	-0.471318	1.48136	-0.352946	1.48137	-0.278333	1.09115	-0.473705	1.12483
-0.656992	1.96269	-0.520705	0.948543	-0.47055	1.46156	-0.352047	1.48929	-0.277822	1.0971	-0.47255	1.12681
-0.657124	1.96863	-0.519163	0.952504	-0.469783	1.46354	-0.351791	1.50712	-0.277566	1.11096	-0.472295	1.13473
-0.655457	1.95477	-0.518008	0.936658	-0.469008	1.4675	-0.350116	1.50315	-0.276798	1.12087	-0.471527	1.12087
-0.654434	1.93892	-0.518388	0.934677	-0.469395	1.49523	-0.349341	1.49523	-0.276031	1.13275	-0.471271	1.12879
-0.654434	1.94882	-0.517876	0.94062	-0.468496	1.51504	-0.349341	1.49919	-0.275907	1.13671	-0.469605	1.13077
-0.653667	1.9508	-0.516845	0.956466	-0.467597	1.51702	-0.34831	1.49325	-0.275264	1.14265	-0.468961	1.16048
-0.652767	1.93694	-0.516333	0.980235	-0.468109	1.51504	-0.348954	1.5091	-0.274752	1.15058	-0.46793	1.18029
-0.652767	1.95279	-0.516209	1.00004	-0.467465	1.51306	-0.348054	1.519	-0.273853	1.15652	-0.467674	1.19217
-0.652636	1.95279	-0.514923	0.99608	-0.46631	1.5091	-0.347798	1.519	-0.273341	1.16048	-0.467287	1.18227
-0.651736	1.931	-0.514279	0.984196	-0.466054	1.52692	-0.347543	1.51306	-0.272442	1.17038	-0.466008	1.16246
-0.652116	1.92109	-0.514016	0.982215	-0.465279	1.54277	-0.347287	1.51504	-0.272186	1.19415	-0.466008	1.1585
-0.651729	1.91515	-0.513628	0.990138	-0.464767	1.55465	-0.346	1.52494	-0.271674	1.20802	-0.464853	1.17831
-0.65045	1.92109	-0.51286	1.00598	-0.464636	1.57644	-0.346	1.53881	-0.270775	1.21	-0.464853	1.2001
-0.649426	1.93694	-0.51286	1.02777	-0.463612	1.57446	-0.345481	1.54673	-0.270899	1.22188	-0.463698	1.21396
-0.648403	1.9409	-0.512217	1.0357	-0.464124	1.58238	-0.345225	1.54079	-0.270256	1.23773	-0.463574	1.21198
-0.648659	1.931	-0.511698	1.02381	-0.463612	1.58634	-0.344969	1.54475	-0.269101	1.23773	-0.461907	1.18821
-0.647891	1.91713	-0.511574	1.01391	-0.462457	1.5804	-0.343814	1.53287	-0.269744	1.25358	-0.461527	1.18227
-0.646101	1.89534	-0.51093	1.01787	-0.462202	1.60417	-0.342783	1.52891	-0.269109	1.26348	-0.459992	1.18425
-0.646101	1.90327	-0.510287	1.03966	-0.460923	1.61606	-0.341752	1.53683	-0.267954	1.26546	-0.459992	1.2199
-0.646364	1.92109	-0.509651	1.05947	-0.459899	1.62794	-0.340597	1.53287	-0.267566	1.2714	-0.459093	1.24169
-0.645078	1.92505	-0.508752	1.06541	-0.459256	1.62596	-0.340085	1.53287	-0.266287	1.27734	-0.458457	1.23773
-0.644302	1.91119	-0.508364	1.06343	-0.458357	1.62002	-0.339442	1.519	-0.266031	1.27932	-0.45807	1.21594
-0.644302	1.89138	-0.508496	1.05748	-0.457969	1.62398	-0.33893	1.51306	-0.265899	1.28725	-0.457682	1.20604
-0.643659	1.87554	-0.507985	1.05154	-0.457078	1.62596	-0.338543	1.51306	-0.265124	1.28329	-0.456527	1.2001
-0.64238	1.86563	-0.507341	1.0456	-0.456558	1.63388	-0.337512	1.50118	-0.264736	1.30111	-0.45576	1.21792
-0.641736	1.87752	-0.506954	1.05748	-0.456171	1.64181	-0.336612	1.49721	-0.263713	1.29715	-0.454736	1.22981
-0.641217	1.89732	-0.506054	1.06541	-0.455915	1.65963	-0.335969	1.50117	-0.263457	1.30508	-0.454481	1.23773
-0.641217	1.91119	-0.505279	1.07333	-0.45476	1.65963	-0.335326	1.50514	-0.262426	1.30508	-0.453845	1.23179
-0.63955	1.88148	-0.505403	1.07729	-0.45514	1.66954	-0.334938	1.49919	-0.261395	1.29913	-0.453721	1.21594
-0.639031	1.85771	-0.504884	1.07927	-0.454116	1.65171	-0.33455	1.48929	-0.262039	1.31894	-0.452822	1.21396
-0.639031	1.85573	-0.503985	1.07333	-0.45386	1.65567	-0.333907	1.47939	-0.26114	1.32488	-0.452178	1.22584
-0.638256	1.86167	-0.503085	1.07927	-0.453217	1.6735	-0.333651	1.47146	-0.259597	1.32092	-0.451667	1.23773
-0.637612	1.87355	-0.502698	1.08918	-0.452581	1.6933	-0.333016	1.47543	-0.259085	1.32488	-0.451155	1.24763
-0.636713	1.87553	-0.501667	1.09314	-0.452581	1.71905	-0.332372	1.47939	-0.258954	1.32884	-0.451023	1.25952
-0.636078	1.86761	-0.500767	1.107	-0.451295	1.72104	-0.331473	1.47939	-0.258829	1.33479	-0.450891	1.25159
-0.635434	1.85176	-0.500256	1.10898	-0.451295	1.71905	-0.331217	1.47741	-0.257543	1.3328	-0.45038	1.23575
-0.634659	1.83988	-0.499357	1.09314	-0.450008	1.71311	-0.330194	1.4675	-0.257287	1.34667	-0.449612	1.22188
-0.634016	1.8379	-0.499225	1.08125	-0.450008	1.72104	-0.329295	1.4576	-0.256775	1.34865	-0.448845	1.21594
-0.634147	1.85375	-0.498969	1.08125	-0.44924	1.73292	-0.328783	1.4675	-0.256008	1.34667	-0.448333	1.23377
-0.632992	1.86365	-0.497946	1.09512	-0.448465	1.74877	-0.327884	1.45364	-0.256271	1.36252	-0.447566	1.24169
-0.632736	1.85969	-0.496923	1.10898	-0.447698	1.75867	-0.328016	1.45166	-0.255116	1.35855	-0.447434	1.25358
-0.632992	1.85375	-0.496791	1.11889	-0.447822	1.77055	-0.327116	1.43977	-0.254473	1.36252	-0.446659	1.25556
-0.631837	1.84978	-0.496147	1.10106	-0.446923	1.75669	-0.326992	1.42789	-0.253574	1.37242	-0.446403	1.24565
-0.631062	1.84384	-0.495248	1.07333	-0.446543	1.74877	-0.326736	1.42195	-0.252163	1.36252	-0.44538	1.22386
-0.630938	1.84384	-0.49486	1.06343	-0.445643	1.75669	-0.325581	1.41996	-0.251907	1.36648	-0.444992	1.22783
-0.630295	1.85375	-0.493961	1.07135	-0.444357	1.76857	-0.32507	1.42987	-0.251783	1.37836	-0.444225	1.24565
-0.629775	1.85573	-0.493574	1.0971	-0.444612	1.79829	-0.324047	1.43383	-0.250628	1.37836	-0.44307	1.25556
-0.628744	1.85969	-0.492798	1.10304	-0.443202	1.80621	-0.323147	1.41402	-0.250628	1.37836	-0.442682	1.25952
-0.627713	1.85771	-0.491643	1.08125	-0.443326	1.81611	-0.322767	1.39818	-0.249729	1.38034	-0.44114	1.23575
-0.626178	1.84582	-0.491	1.05748	-0.442426	1.80423	-0.322132	1.39818	-0.248318	1.37836	-0.440628	1.21594
-0.62631	1.8478	-0.490357	1.04758	-0.441395	1.78838	-0.321876	1.40808	-0.247806	1.38629	-0.438961	1.20208
-0.625667	1.84582	-0.489202	1.04362	-0.440364	1.78244	-0.321233	1.41798	-0.24755	1.39619	-0.43845	1.22188
-0.624256	1.85771	-0.488558	1.06343	-0.439985	1.79036	-0.320721	1.41006	-0.246907	1.40015	-0.436907	1.22387
-0.623101	1.87157	-0.488047	1.07531	-0.439341	1.80027	-0.320853	1.41006	-0.246651	1.42194	-0.43614	1.23971
-0.622977	1.88147	-0.487403	1.05946	-0.439473	1.81809	-0.319961	1.3962	-0.245752	1.42986	-0.435496	1.22981
-0.622977	1.88147	-0.487279	1.0456	-0.438574	1.81809	-0.319961	1.39818	-0.244465	1.4259	-0.434985	1.21
-0.622333	1.86761	-0.486124	1.03173	-0.436899	1.80621	-0.31855	1.39818	-0.24369	1.4259	-0.434341	1.2001
-0.62169	1.86365	-0.485233	1.03569	-0.436519	1.79631	-0.318039	1.41006	-0.242923	1.4259	-0.433829	1.20604
-0.621946	1.87553	-0.484853	1.04362	-0.436907	1.79829	-0.317395	1.416	-0.242923	1.4358	-0.433186	1.22783
-0.621946	1.89732	-0.483698	1.04956	-0.436395	1.80225	-0.315985	1.40412	-0.243054	1.45561	-0.43255	1.23773
-0.621822	1.91119	-0.483698	1.04362	-0.43614	1.82206	-0.315085	1.3962	-0.242031	1.45165	-0.431915	1.23971
-0.621178	1.90128	-0.48331	1.03966	-0.435109	1.82998	-0.314829	1.40214	-0.241643	1.45759	-0.431279	1.22189
-0.620279	1.88544	-0.482155	1.01589	-0.434853	1.83196	-0.314194	1.39025	-0.240109	1.45561	-0.430124	1.19812
-0.619512	1.87949	-0.481512	1.004	-0.434473	1.82602	-0.31355	1.39223	-0.239589	1.45165	-0.429357	1.2001
-0.619124	1.87553	-0.48138	1.00598	-0.433186	1.81017	-0.313295	1.40412	-0.239457	1.46551	-0.429101	1.21
-0.618093	1.89138	-0.481256	1.01193	-0.432543	1.79631	-0.311752	1.40214	-0.238558	1.46353	-0.428721	1.22981
-0.617705	1.9092	-0.480612	1.02381	-0.431512	1.79235	-0.31214	1.41006	-0.237659	1.46155	-0.428333	1.23971
-0.617318	1.90128	-0.479713	1.02777	-0.430876	1.80621	-0.311504	1.40412	-0.236248	1.46155	-0.426923	1.22585
-0.616682	1.88544	-0.479589	1.02183	-0.429853	1.82008	-0.310349	1.39223	-0.23586	1.46948	-0.426535	1.21198
-0.616426	1.87949	-0.479721	1.02777	-0.428961	1.82008	-0.310225	1.40214	-0.235736	1.4774	-0.424868	1.19614
-0.616426	1.87949	-0.478566	1.02579	-0.428194	1.81017	-0.309202	1.39818	-0.234837	1.4675	-0.424612	1.21198
-0.616295	1.90128	-0.477667	1.02381	-0.42755	1.80027	-0.308558	1.39223	-0.234581	1.47344	-0.423326	1.22387
-0.615016	1.90722	-0.477411	1.03966	-0.426271	1.79037	-0.308171	1.39818	-0.23407	1.48532	-0.422946	1.24565
-0.614628	1.90722	-0.477155	1.0555	-0.425372	1.80423	-0.307403	1.38827	-0.233039	1.4774	-0.422302	1.25358
-0.614496	1.89534	-0.475868	1.0555	-0.424736	1.82602	-0.306636	1.37045	-0.233171	1.49325	-0.421659	1.25556
-0.613985	1.88147	-0.475349	1.04956	-0.423837	1.83988	-0.30638	1.36847	-0.231504	1.48532	-0.421535	1.24169
-0.613597	1.86959	-0.475093	1.03966	-0.423581	1.84385	-0.305605	1.36847	-0.230473	1.47938	-0.42038	1.23575
-0.612822	1.87355	-0.474194	1.02975	-0.422938	1.82998	-0.305217	1.37441	-0.230605	1.48928	-0.419612	1.25358
-0.61269	1.87949	-0.472783	1.02381	-0.422039	1.82206	-0.304829	1.38233	-0.229194	1.4873	-0.417814	1.25556
-0.612558	1.88346	-0.472395	1.04758	-0.421016	1.81215	-0.304698	1.38035	-0.229062	1.4873	-0.417558	1.28131
-0.611923	1.88147	-0.472008	1.06342	-0.421147	1.82998	-0.30431	1.37441	-0.228426	1.49127	-0.416271	1.29121
-0.611155	1.86563	-0.47124	1.06937	-0.42038	1.84583	-0.303535	1.3546	-0.227271	1.4873	-0.416271	1.3031
-0.610899	1.85771	-0.470085	1.0555	-0.419992	1.86365	-0.304054	1.36054	-0.227403	1.49523	-0.415248	1.28923
-0.610519	1.86563	-0.469194	1.04362	-0.419605	1.86761	-0.303031	1.37243	-0.226636	1.48928	-0.41486	1.29121
-0.609752	1.86959	-0.469318	1.05352	-0.418837	1.84979	-0.301868	1.37243	-0.226256	1.47938	-0.414473	1.30112
-0.608985	1.86959	-0.468287	1.06739	-0.418574	1.84583	-0.301612	1.37243	-0.226519	1.49126	-0.413574	1.31894
-0.608473	1.87752	-0.466876	1.08323	-0.417938	1.84781	-0.300333	1.35262	-0.225109	1.49325	-0.413062	1.34271
-0.607954	1.87752	-0.46662	1.10304	-0.41755	1.86365	-0.300078	1.32885	-0.224853	1.49919	-0.411783	1.34469
-0.607434	1.87355	-0.466109	1.10304	-0.416527	1.87752	-0.299566	1.33677	-0.223698	1.49324	-0.411527	1.34469
-0.607054	1.86167	-0.465209	1.08323	-0.41614	1.8894	-0.297891	1.33281	-0.223178	1.48928	-0.41076	1.33479
-0.606667	1.85573	-0.464178	1.06342	-0.416016	1.8894	-0.297116	1.33479	-0.222411	1.4873	-0.40986	1.32885
-0.606287	1.86365	-0.463535	1.06541	-0.415116	1.87752	-0.297372	1.32885	-0.221767	1.49126	-0.409217	1.33875
-0.605643	1.87355	-0.463155	1.08521	-0.414093	1.87356	-0.29724	1.31498	-0.221636	1.49721	-0.408705	1.36252
-0.604612	1.86365	-0.462899	1.10898	-0.413326	1.88148	-0.297109	1.31102	-0.22138	1.48928	-0.408062	1.37044
-0.604481	1.86167	-0.460969	1.09116	-0.411907	1.88346	-0.295698	1.3031	-0.220481	1.4873	-0.406651	1.36054
-0.603845	1.84582	-0.460713	1.08125	-0.411907	1.90129	-0.29493	1.3031	-0.220481	1.49919	-0.406395	1.34865
-0.603078	1.84186	-0.460589	1.07531	-0.41062	1.91317	-0.294674	1.29914	-0.21945	1.50513	-0.405364	1.33281
-0.602566	1.84978	-0.459822	1.08323	-0.410233	1.91119	-0.293775	1.28923	-0.21893	1.50513	-0.404977	1.34469
-0.601923	1.85573	-0.458798	1.0971	-0.410101	1.91713	-0.292752	1.27537	-0.218806	1.51503	-0.404721	1.35658
-0.601535	1.86563	-0.457899	1.0971	-0.408822	1.90129	-0.292364	1.27141	-0.217527	1.51107	-0.404465	1.37836
-0.601279	1.87553	-0.457899	1.09116	-0.408566	1.89534	-0.291209	1.25952	-0.21676	1.51701	-0.404209	1.37836
-0.600767	1.87355	-0.458031	1.09314	-0.408054	1.90327	-0.290822	1.25952	-0.216116	1.52097	-0.403442	1.36252
-0.600512	1.86365	-0.456364	1.08323	-0.407543	1.92109	-0.290434	1.25358	-0.215992	1.53484	-0.402543	1.34271
-0.599481	1.85374	-0.455729	1.07729	-0.407031	1.93694	-0.289667	1.23971	-0.214961	1.5289	-0.401643	1.32092
-0.598969	1.87355	-0.455729	1.09116	-0.406388	1.94684	-0.289791	1.24962	-0.214062	1.51701	-0.401256	1.32686
-0.598837	1.89336	-0.454442	1.09116	-0.405876	1.93892	-0.289279	1.24566	-0.214062	1.51701	-0.400612	1.33875
-0.597938	1.8993	-0.453798	1.08323	-0.405496	1.92506	-0.288512	1.24169	-0.212651	1.50513	-0.400744	1.34271
-0.597938	1.89732	-0.453031	1.08917	-0.404729	1.92506	-0.287612	1.22585	-0.212395	1.50513	-0.399457	1.32687
-0.597295	1.88742	-0.452907	1.10304	-0.404209	1.9409	-0.286713	1.21	-0.21214	1.51701	-0.39869	1.30706
-0.596907	1.88742	-0.452132	1.10106	-0.40331	1.95873	-0.286581	1.21793	-0.211628	1.51503	-0.398047	1.30508
-0.596008	1.89534	-0.45124	1.09512	-0.402279	1.98052	-0.285938	1.21793	-0.210985	1.50711	-0.397791	1.29914
-0.594729	1.90723	-0.450341	1.08917	-0.402023	1.9924	-0.285295	1.21595	-0.21086	1.49522	-0.396512	1.31498
-0.594341	1.92505	-0.449705	1.08323	-0.40176	1.97854	-0.284651	1.21198	-0.210093	1.48334	-0.395225	1.31696
-0.594341	1.93496	-0.449326	1.0971	-0.401372	1.97259	-0.284016	1.18822	-0.209326	1.4774	-0.395481	1.31894
-0.593822	1.92902	-0.448171	1.11096	-0.400217	1.95675	-0.283504	1.18029	-0.208426	1.4873	-0.394969	1.30706
-0.592923	1.91713	-0.447791	1.1169	-0.399581	1.97656	-0.283248	1.19218	-0.207783	1.48928	-0.394969	1.30904
-0.592411	1.92109	-0.448047	1.11492	-0.398682	1.99438	-0.282729	1.2001	-0.207271	1.48928	-0.39407	1.29121
-0.591775	1.94684	-0.447147	1.11294	-0.398419	2.00231	-0.282597	1.20604	-0.206628	1.47938	-0.393938	1.29517
-0.59062	1.96467	-0.446636	1.11888	-0.398163	1.99834	-0.281186	1.19416	-0.205985	1.47344	-0.393295	1.29121
-0.590109	1.96863	-0.445992	1.13275	-0.397264	1.9825	-0.280031	1.17831	-0.205985	1.4774	-0.393682	1.29913
-0.589333	1.96863	-0.445349	1.13671	-0.396876	1.96863	-0.279651	1.16841	-0.204574	1.47145	-0.392659	1.29517
-0.589078	1.96665	-0.445349	1.14463	-0.396109	1.96467	-0.279008	1.16841	-0.20393	1.46749	-0.39176	1.29715
-0.588178	1.97259	-0.443938	1.13473	-0.395341	1.97061	-0.27824	1.17633	-0.20393	1.4774	-0.390605	1.28725
-0.587667	1.97457	-0.443682	1.12285	-0.394442	1.99042	-0.277985	1.18227	-0.203287	1.48136	-0.389961	1.27339
-0.587667	1.98646	-0.443039	1.11888	-0.39393	2.00231	-0.276954	1.17237	-0.202132	1.46155	-0.388806	1.25556
-0.587155	1.98844	-0.442008	1.10502	-0.392264	1.99438	-0.276954	1.1585	-0.201233	1.44372	-0.388419	1.2714
-0.585868	1.98448	-0.442132	1.11096	-0.39162	1.98052	-0.276054	1.15058	-0.200721	1.43976	-0.38714	1.27338
-0.585357	1.99042	-0.441876	1.12681	-0.390341	1.96467	-0.274767	1.15652	-0.200341	1.44769	-0.386752	1.28725
-0.584845	1.99834	-0.440845	1.12087	-0.38893	1.96269	-0.273736	1.16841	-0.199698	1.44372	-0.385473	1.27537
-0.583426	1.99636	-0.439814	1.10898	-0.389054	1.98646	-0.272705	1.16048	-0.19931	1.44769	-0.385473	1.26744
-0.58214	1.99438	-0.439047	1.08719	-0.388155	2.00231	-0.271938	1.15058	-0.198543	1.43778	-0.384062	1.24962
-0.582527	2.01023	-0.438535	1.09314	-0.387388	2.00825	-0.271558	1.14464	-0.198023	1.42788	-0.38355	1.25358
-0.58214	2.02607	-0.436612	1.08719	-0.386357	2.0023	-0.270923	1.14266	-0.197891	1.41797	-0.382395	1.2615
-0.580597	2.02013	-0.436101	1.0971	-0.385713	1.98052	-0.269899	1.14266	-0.196992	1.40609	-0.382395	1.28131
-0.579954	2.02409	-0.436233	1.10304	-0.385194	1.96665	-0.269388	1.1486	-0.196349	1.39421	-0.381752	1.26942
-0.579442	2.03796	-0.435465	1.08917	-0.383907	1.95873	-0.268488	1.15454	-0.196736	1.40411	-0.381628	1.2615
-0.579062	2.03598	-0.434946	1.08125	-0.382752	1.96665	-0.267853	1.14662	-0.195837	1.39223	-0.380729	1.24565
-0.577651	2.04192	-0.434302	1.07729	-0.382884	1.98646	-0.266954	1.14265	-0.19545	1.39619	-0.379961	1.24763
-0.576496	2.05975	-0.433535	1.07333	-0.382364	1.98052	-0.266054	1.13869	-0.194814	1.39024	-0.379574	1.25754
-0.575605	2.07361	-0.433023	1.07531	-0.381853	1.97457	-0.265031	1.13275	-0.193915	1.36648	-0.37855	1.2714
-0.574581	2.08154	-0.432132	1.07135	-0.381341	1.96665	-0.265163	1.13077	-0.193271	1.35063	-0.377388	1.2714
-0.57445	2.07559	-0.432132	1.07729	-0.380062	1.95081	-0.264395	1.12681	-0.19314	1.35459	-0.376876	1.2714
-0.573806	2.07559	-0.431109	1.06937	-0.380194	1.95873	-0.263496	1.11492	-0.19224	1.35657	-0.376233	1.25358
-0.572907	2.08946	-0.430085	1.06342	-0.378783	1.96467	-0.263116	1.11889	-0.191473	1.36251	-0.375333	1.24763
-0.571752	2.11125	-0.429705	1.06739	-0.378527	1.97854	-0.262085	1.09908	-0.191217	1.37044	-0.374822	1.25952
-0.570853	2.12511	-0.428674	1.06739	-0.37814	1.98844	-0.261574	1.09314	-0.189682	1.34865	-0.374178	1.27933
-0.570589	2.13304	-0.428419	1.06937	-0.37724	1.96863	-0.261186	1.09908	-0.188907	1.33676	-0.373403	1.28527
-0.570333	2.13502	-0.427132	1.06145	-0.377109	1.96269	-0.260163	1.09116	-0.188907	1.32686	-0.372636	1.2714
-0.569047	2.13304	-0.426876	1.0555	-0.376333	1.95477	-0.260419	1.09908	-0.188395	1.32488	-0.371736	1.2516
-0.568659	2.12907	-0.42662	1.06145	-0.375566	1.95279	-0.259775	1.09116	-0.188264	1.33676	-0.371093	1.2516
-0.568659	2.14294	-0.425721	1.05154	-0.375186	1.95675	-0.259	1.09116	-0.18724	1.34271	-0.36955	1.25556
-0.568403	2.16077	-0.425333	1.04956	-0.374287	1.95477	-0.258744	1.09512	-0.185961	1.32884	-0.368783	1.25952
-0.56738	2.16869	-0.424822	1.05352	-0.374411	1.9726	-0.257721	1.07927	-0.186093	1.32488	-0.367884	1.26546
-0.566605	2.16869	-0.423543	1.05748	-0.373	1.97656	-0.257209	1.07927	-0.185194	1.30705	-0.368016	1.26546
-0.566217	2.17265	-0.422907	1.06541	-0.372612	1.98052	-0.257209	1.09115	-0.184295	1.30705	-0.367116	1.26546
-0.565705	2.17067	-0.422651	1.08521	-0.371977	1.96467	-0.255798	1.08917	-0.184171	1.32092	-0.366473	1.2714
-0.564426	2.17859	-0.421884	1.07531	-0.371209	1.95675	-0.254899	1.08521	-0.183659	1.33082	-0.365829	1.27339
-0.564171	2.20236	-0.420729	1.05748	-0.370442	1.96665	-0.254132	1.07927	-0.183147	1.33676	-0.365442	1.27537
-0.563271	2.21623	-0.420093	1.05352	-0.369798	1.98646	-0.252845	1.0654	-0.18238	1.3229	-0.364287	1.26744
-0.562628	2.21623	-0.41907	1.0555	-0.369279	1.99835	-0.252202	1.0654	-0.182124	1.30903	-0.363907	1.26744
-0.562248	2.20632	-0.418682	1.06343	-0.368767	1.99439	-0.251171	1.07333	-0.181349	1.30507	-0.363132	1.27537
-0.561349	2.20236	-0.418302	1.07135	-0.367736	1.97854	-0.250783	1.08719	-0.180194	1.29715	-0.362357	1.27933
-0.561093	2.21623	-0.417403	1.07729	-0.366845	1.95477	-0.250271	1.08521	-0.179302	1.30705	-0.361202	1.26942
-0.560194	2.22613	-0.417023	1.06541	-0.366078	1.95477	-0.249628	1.07729	-0.178783	1.313	-0.360178	1.26744
-0.559039	2.23207	-0.416256	1.04956	-0.364923	1.96467	-0.248349	1.06342	-0.178395	1.32488	-0.359279	1.26546
-0.55814	2.23801	-0.416	1.0555	-0.364279	1.9825	-0.247705	1.0555	-0.177628	1.31498	-0.358891	1.27537
-0.557628	2.25188	-0.415233	1.05947	-0.36338	1.98844	-0.24745	1.05748	-0.177116	1.30111	-0.358248	1.28725
-0.556341	2.24792	-0.414589	1.06541	-0.363512	1.9924	-0.246806	1.06144	-0.175829	1.29121	-0.358248	1.29913
-0.55531	2.24792	-0.414589	1.07729	-0.363	1.98646	-0.24655	1.07333	-0.175186	1.28527	-0.357349	1.29121
-0.554798	2.25782	-0.413822	1.06343	-0.362481	1.98052	-0.245008	1.06144	-0.174674	1.29715	-0.356837	1.27735
-0.553775	2.27169	-0.412798	1.05154	-0.361326	1.9825	-0.24462	1.04956	-0.174163	1.30904	-0.356326	1.25952
-0.553388	2.26773	-0.412155	1.06343	-0.360938	2.00231	-0.244233	1.05154	-0.173651	1.31102	-0.355426	1.26546
-0.552109	2.25782	-0.411256	1.07531	-0.360163	2.02013	-0.243465	1.04956	-0.172876	1.30111	-0.354651	1.28923
-0.551333	2.24792	-0.41062	1.08522	-0.35914	2.01221	-0.244109	1.0654	-0.171977	1.28329	-0.353752	1.3031
-0.55069	2.24396	-0.410488	1.09116	-0.35914	2.00231	-0.242822	1.06144	-0.171589	1.27933	-0.352853	1.29715
-0.549791	2.24198	-0.409589	1.07333	-0.357729	1.9924	-0.241791	1.05352	-0.171202	1.28725	-0.352465	1.29121
-0.548891	2.23603	-0.409078	1.07531	-0.35786	1.9924	-0.241403	1.06936	-0.170426	1.29517	-0.35131	1.28329
-0.549023	2.23802	-0.40869	1.08522	-0.356961	1.99636	-0.24076	1.07531	-0.170682	1.31498	-0.350798	1.28923
-0.548504	2.24396	-0.407791	1.0971	-0.356318	2.00627	-0.24114	1.09115	-0.169783	1.31498	-0.350411	1.30706
-0.547473	2.23604	-0.406767	1.10899	-0.356194	2.02608	-0.240628	1.09709	-0.169271	1.30309	-0.350155	1.32885
-0.547473	2.23405	-0.406124	1.11889	-0.35607	2.03994	-0.239473	1.08719	-0.16876	1.28923	-0.349767	1.33083
-0.547085	2.23405	-0.405481	1.11295	-0.355806	2.04984	-0.239093	1.09511	-0.168124	1.28131	-0.349256	1.32488
-0.546698	2.23604	-0.405225	1.11691	-0.354395	2.04588	-0.237295	1.08521	-0.167612	1.28131	-0.348992	1.31696
-0.545923	2.24	-0.404457	1.12681	-0.353364	2.03004	-0.237163	1.09907	-0.167357	1.29121	-0.348349	1.313
-0.544767	2.24594	-0.403682	1.13276	-0.353109	2.03004	-0.236395	1.11492	-0.167101	1.29319	-0.34745	1.32092
-0.543744	2.24	-0.402907	1.1387	-0.352853	2.03004	-0.235752	1.11294	-0.167101	1.30309	-0.346682	1.32488
-0.543233	2.22019	-0.402519	1.13672	-0.352721	2.04588	-0.235109	1.10304	-0.16607	1.29715	-0.345783	1.33479
-0.541954	2.20236	-0.402008	1.14464	-0.35169	2.05381	-0.234977	1.09313	-0.164791	1.27735	-0.344884	1.33083
-0.541062	2.19444	-0.40214	1.16049	-0.35169	2.06767	-0.234202	1.08719	-0.164279	1.26348	-0.343985	1.33479
-0.540419	2.19246	-0.401628	1.17237	-0.350535	2.05381	-0.234465	1.11888	-0.163636	1.26744	-0.343985	1.33281
-0.539519	2.19048	-0.400217	1.17237	-0.349891	2.0439	-0.23369	1.13077	-0.16338	1.28131	-0.343085	1.33479
-0.539008	2.18453	-0.400085	1.18822	-0.349372	2.04984	-0.233302	1.14265	-0.16338	1.29715	-0.343465	1.3546
-0.539388	2.18255	-0.398674	1.1902	-0.348473	2.05975	-0.23331	1.14067	-0.162481	1.29715	-0.342822	1.34865
-0.538876	2.17463	-0.397395	1.19812	-0.348085	2.07956	-0.232411	1.13077	-0.162101	1.27933	-0.342822	1.35658
-0.538233	2.15879	-0.397264	1.21595	-0.346543	2.07757	-0.232411	1.14265	-0.161977	1.25754	-0.342047	1.35261
-0.537209	2.14888	-0.396752	1.22189	-0.346674	2.07956	-0.231388	1.1585	-0.161589	1.24565	-0.341659	1.36054
-0.536574	2.1568	-0.395985	1.22189	-0.345775	2.06569	-0.230488	1.17633	-0.161465	1.2516	-0.341016	1.35658
-0.536442	2.16671	-0.394829	1.22585	-0.345132	2.05182	-0.230488	1.20009	-0.160954	1.26348	-0.34076	1.3645
-0.534899	2.1469	-0.393543	1.21991	-0.344868	2.04984	-0.229845	1.20604	-0.159411	1.26546	-0.340372	1.36252
-0.533876	2.12511	-0.392899	1.22189	-0.344349	2.05579	-0.229202	1.21198	-0.159287	1.26942	-0.339341	1.36252
-0.533876	2.11719	-0.392775	1.23377	-0.344349	2.07559	-0.228302	1.23377	-0.158388	1.25358	-0.338574	1.35856
-0.533357	2.1053	-0.392264	1.23377	-0.343705	2.08352	-0.227279	1.24763	-0.15762	1.23773	-0.338442	1.36252
-0.532202	2.09738	-0.392008	1.23576	-0.343705	2.08154	-0.226636	1.26942	-0.156985	1.23773	-0.337031	1.35856
-0.53169	2.10729	-0.391884	1.24962	-0.34255	2.06173	-0.225992	1.29517	-0.156341	1.23575	-0.336907	1.3546
-0.531047	2.10531	-0.391116	1.25952	-0.341915	2.05182	-0.225217	1.31102	-0.155698	1.24763	-0.33562	1.33677
-0.530016	2.09144	-0.389961	1.26349	-0.341395	2.05182	-0.225093	1.32488	-0.155574	1.25754	-0.33524	1.34469
-0.529636	2.08352	-0.389318	1.26745	-0.339853	2.04786	-0.224713	1.33082	-0.154806	1.24763	-0.334597	1.34073
-0.528868	2.08154	-0.38893	1.27141	-0.339465	2.05975	-0.223434	1.32884	-0.154039	1.22585	-0.334341	1.34667
-0.527969	2.07758	-0.387519	1.26349	-0.338698	2.07361	-0.222923	1.35063	-0.153271	1.21198	-0.333442	1.33083
-0.527194	2.07956	-0.386876	1.26349	-0.337798	2.0538	-0.221899	1.37638	-0.152628	1.21198	-0.332806	1.313
-0.526039	2.08352	-0.38662	1.27735	-0.337411	2.03796	-0.221	1.40807	-0.15224	1.22387	-0.332031	1.29121
-0.525271	2.07956	-0.385853	1.28329	-0.336	2.01617	-0.220488	1.42986	-0.151985	1.23971	-0.331	1.28131
-0.52476	2.06569	-0.385465	1.28924	-0.335876	2.02805	-0.219457	1.4259	-0.151853	1.24169	-0.330744	1.28527
-0.523992	2.04984	-0.384566	1.29122	-0.334977	2.03994	-0.219202	1.43184	-0.151721	1.2516	-0.329333	1.28725
-0.523473	2.04588	-0.384698	1.29716	-0.334209	2.03796	-0.218558	1.44769	-0.150434	1.23575	-0.329597	1.29715
-0.522829	2.04192	-0.383923	1.30112	-0.333946	2.03796	-0.217403	1.47146	-0.150047	1.22387	-0.328318	1.27536
-0.521806	2.0439	-0.382767	1.30112	-0.332791	2.01815	-0.217147	1.519	-0.150047	1.23377	-0.328574	1.26744
-0.520783	2.03796	-0.38238	1.31301	-0.333047	2.00429	-0.216248	1.54277	-0.149535	1.23575	-0.327287	1.2516
-0.519752	2.02607	-0.382512	1.33281	-0.332279	1.98646	-0.215992	1.55465	-0.149023	1.24367	-0.327543	1.25556
-0.519496	2.02211	-0.381357	1.33677	-0.33138	1.9825	-0.215612	1.55663	-0.147992	1.25754	-0.326519	1.25556
-0.518465	2.00825	-0.380202	1.33677	-0.331256	1.9924	-0.214457	1.56455	-0.146837	1.25358	-0.326264	1.25556
-0.51769	1.9924	-0.379946	1.33876	-0.329969	1.9825	-0.213946	1.58832	-0.145814	1.24169	-0.325109	1.23773
-0.518209	2.00429	-0.378667	1.33479	-0.329581	1.97655	-0.212923	1.61011	-0.144527	1.23377	-0.325109	1.22386
-0.517186	2.02013	-0.378667	1.35262	-0.32907	1.96071	-0.212279	1.63982	-0.14376	1.22783	-0.324465	1.21198
-0.516411	2.02409	-0.378287	1.3645	-0.327783	1.93694	-0.212023	1.66755	-0.143248	1.23971	-0.323946	1.21792
-0.516543	2.01617	-0.377512	1.36847	-0.328171	1.93892	-0.210992	1.67151	-0.142481	1.24962	-0.323434	1.22783
-0.516031	2.00825	-0.376612	1.36252	-0.327147	1.93694	-0.211248	1.68142	-0.142101	1.25952	-0.323178	1.23179
-0.51462	1.99834	-0.375969	1.36252	-0.327023	1.931	-0.211116	1.68934	-0.140946	1.2516	-0.322535	1.2199
-0.513597	1.9924	-0.375194	1.38035	-0.32638	1.93892	-0.209837	1.70717	-0.140047	1.24566	-0.321636	1.2001
-0.513209	1.99636	-0.374426	1.4061	-0.325605	1.93694	-0.209705	1.73688	-0.139915	1.23575	-0.320992	1.18227
-0.512566	1.99042	-0.372884	1.40808	-0.325093	1.92506	-0.208938	1.75867	-0.139403	1.23773	-0.320225	1.17237
-0.511279	1.97061	-0.372628	1.41006	-0.324581	1.91317	-0.208039	1.77055	-0.138504	1.23575	-0.320225	1.17435
-0.511667	1.97457	-0.37224	1.416	-0.323806	1.90327	-0.208295	1.78838	-0.138636	1.2615	-0.319202	1.17831
-0.510636	1.96467	-0.370705	1.41996	-0.323163	1.90525	-0.207271	1.77847	-0.138124	1.28131	-0.318302	1.17237
-0.508845	1.95873	-0.370194	1.43185	-0.322008	1.90525	-0.206504	1.78046	-0.137225	1.26943	-0.317535	1.1585
-0.508326	1.96269	-0.369295	1.45562	-0.320589	1.90129	-0.206628	1.81017	-0.137225	1.25358	-0.316124	1.1486
-0.507682	1.96665	-0.368907	1.46156	-0.320589	1.89931	-0.205605	1.83988	-0.136326	1.23971	-0.315612	1.14662
-0.506659	1.95675	-0.36762	1.44968	-0.319178	1.88148	-0.205225	1.86761	-0.13555	1.23377	-0.314969	1.14463
-0.50576	1.93694	-0.366977	1.44769	-0.318791	1.86365	-0.204581	1.87553	-0.135163	1.24764	-0.314457	1.13671
-0.505504	1.92307	-0.366589	1.46354	-0.318667	1.85573	-0.203682	1.87355	-0.134651	1.27339	-0.312667	1.14265
-0.505116	1.91515	-0.36531	1.47741	-0.317124	1.83988	-0.202791	1.86563	-0.132853	1.27339	-0.313178	1.15652
-0.50486	1.91119	-0.364667	1.49721	-0.316744	1.85375	-0.202403	1.87949	-0.132078	1.2516	-0.312411	1.15058
-0.503574	1.90129	-0.364023	1.50712	-0.315977	1.85771	-0.20124	1.90722	-0.132202	1.23773	-0.311512	1.14067
-0.502806	1.89336	-0.363	1.4992	-0.315333	1.84978	-0.200465	1.93495	-0.131434	1.21792	-0.310481	1.12483
-0.502806	1.8894	-0.362101	1.4992	-0.314814	1.83394	-0.200078	1.94288	-0.130535	1.21792	-0.309845	1.11096
-0.502039	1.87752	-0.361713	1.51504	-0.314178	1.80621	-0.199698	1.93495	-0.130147	1.23575	-0.309845	1.12087
-0.501651	1.87356	-0.360946	1.53683	-0.313923	1.80819	-0.19893	1.91713	-0.128992	1.24368	-0.309209	1.14067
-0.501527	1.8795	-0.360178	1.54871	-0.313023	1.81017	-0.198287	1.92703	-0.127969	1.23377	-0.308698	1.15058
-0.49986	1.8795	-0.360442	1.56456	-0.312643	1.81809	-0.197519	1.9508	-0.127194	1.21793	-0.307155	1.14661
-0.499217	1.87356	-0.359798	1.5705	-0.312512	1.82998	-0.196876	1.97259	-0.12655	1.20208	-0.306767	1.13077
-0.498705	1.86167	-0.358643	1.57248	-0.311357	1.81215	-0.196744	1.9924	-0.125783	1.19416	-0.306	1.11294
-0.498194	1.85573	-0.358767	1.58635	-0.311612	1.80026	-0.195589	1.99042	-0.125147	1.19019	-0.305612	1.11888
-0.49755	1.85375	-0.357736	1.60021	-0.311225	1.78838	-0.195589	1.98645	-0.124124	1.19019	-0.304969	1.14265
-0.497039	1.85375	-0.357093	1.61606	-0.31007	1.77848	-0.194566	1.97457	-0.123992	1.20802	-0.304457	1.1684
-0.49614	1.85375	-0.35645	1.64577	-0.310194	1.7864	-0.193667	1.98447	-0.122837	1.21396	-0.303946	1.16246
-0.495628	1.84979	-0.354783	1.65568	-0.309806	1.79234	-0.192767	2.00428	-0.121938	1.20208	-0.30407	1.16444
-0.495116	1.84384	-0.354527	1.66954	-0.310318	1.80423	-0.192124	2.0122	-0.121426	1.19416	-0.303295	1.14265
-0.494085	1.83394	-0.353891	1.68341	-0.309674	1.7963	-0.192124	2.01815	-0.120783	1.17633	-0.303419	1.14265
-0.493062	1.82602	-0.352868	1.67944	-0.308651	1.77452	-0.191488	2.02211	-0.120147	1.17633	-0.302008	1.15256
-0.49255	1.81809	-0.352868	1.68935	-0.308395	1.76065	-0.190457	2.01419	-0.119891	1.19416	-0.302264	1.18029
-0.49114	1.81215	-0.351713	1.68142	-0.307496	1.75867	-0.190202	2.01617	-0.118992	1.20802	-0.301488	1.19613
-0.490372	1.80621	-0.351713	1.69925	-0.30724	1.76659	-0.189171	2.01221	-0.118093	1.21198	-0.300845	1.19415
-0.490248	1.80819	-0.350814	1.7151	-0.306729	1.7765	-0.188915	2.02805	-0.117574	1.20406	-0.300202	1.17831
-0.489736	1.80423	-0.349527	1.71708	-0.306473	1.7765	-0.188659	2.04588	-0.116806	1.19217	-0.299434	1.17435
-0.489217	1.79829	-0.349264	1.725	-0.305829	1.76461	-0.187504	2.03796	-0.115651	1.17831	-0.298535	1.18029
-0.488442	1.79036	-0.348109	1.71708	-0.30545	1.75669	-0.187372	2.03597	-0.115519	1.18425	-0.297891	1.2001
-0.488054	1.78442	-0.347341	1.71708	-0.304031	1.73886	-0.186985	2.02805	-0.11514	1.20208	-0.29738	1.22188
-0.488054	1.7765	-0.347597	1.74085	-0.303651	1.74679	-0.185954	2.02409	-0.114884	1.21	-0.296605	1.22585
-0.486636	1.77056	-0.346186	1.75471	-0.302496	1.74679	-0.185566	2.03796	-0.11462	1.21396	-0.296349	1.2199
-0.485605	1.76263	-0.345411	1.77056	-0.30224	1.74877	-0.184147	2.04588	-0.114233	1.21198	-0.296481	1.21594
-0.484705	1.75669	-0.345023	1.76858	-0.301729	1.73886	-0.182985	2.05182	-0.113333	1.19614	-0.295581	1.21
-0.484829	1.75669	-0.343992	1.76263	-0.301085	1.72302	-0.18286	2.0637	-0.112054	1.18029	-0.295326	1.22585
-0.484062	1.73688	-0.343605	1.76858	-0.300442	1.70915	-0.181961	2.04984	-0.112054	1.18227	-0.294682	1.24367
-0.483674	1.72302	-0.342829	1.77452	-0.299543	1.69727	-0.18145	2.0439	-0.111279	1.19217	-0.29455	1.25556
-0.483419	1.72302	-0.342062	1.79433	-0.299287	1.69331	-0.181062	2.05182	-0.111016	1.21396	-0.293395	1.2516
-0.482783	1.72896	-0.340783	1.81215	-0.298643	1.70717	-0.180426	2.06569	-0.110891	1.22387	-0.29314	1.2516
-0.481496	1.71906	-0.340016	1.82206	-0.298256	1.72302	-0.179651	2.07757	-0.109357	1.20802	-0.29224	1.2516
-0.481109	1.71509	-0.339116	1.81611	-0.297488	1.72104	-0.179008	2.07757	-0.108837	1.19812	-0.29224	1.25754
-0.480729	1.71708	-0.338217	1.81017	-0.298	1.725	-0.178628	2.07559	-0.108457	1.19217	-0.291209	1.25754
-0.479574	1.71113	-0.337705	1.828	-0.296713	1.70915	-0.17786	2.0637	-0.107938	1.2001	-0.291473	1.28131
-0.47855	1.70717	-0.336682	1.8478	-0.296713	1.70519	-0.177473	2.05776	-0.108194	1.22981	-0.290186	1.29715
-0.478419	1.70915	-0.336039	1.86761	-0.29569	1.70321	-0.176698	2.07757	-0.107039	1.23377	-0.290318	1.313
-0.478039	1.70915	-0.335527	1.87554	-0.295566	1.70717	-0.17593	2.0954	-0.106527	1.22783	-0.288899	1.29517
-0.47714	1.70123	-0.334628	1.86761	-0.29531	1.72104	-0.175163	2.10134	-0.106527	1.21792	-0.288767	1.28923
-0.47624	1.69133	-0.334116	1.85375	-0.293767	1.72104	-0.174651	2.08747	-0.104729	1.19812	-0.287612	1.27338
-0.47624	1.6834	-0.333217	1.86167	-0.293248	1.71509	-0.174519	2.07757	-0.104217	1.19416	-0.286845	1.28923
-0.475985	1.68142	-0.333093	1.88148	-0.291705	1.69132	-0.174008	2.07361	-0.104217	1.21594	-0.285558	1.30706
-0.475473	1.67746	-0.332062	1.8993	-0.291318	1.67746	-0.173628	2.07757	-0.103062	1.22981	-0.285302	1.32488
-0.475217	1.68142	-0.331806	1.91119	-0.290938	1.68736	-0.17286	2.09143	-0.102287	1.23575	-0.284915	1.32686
-0.474062	1.68934	-0.331682	1.91515	-0.289907	1.69132	-0.172736	2.09738	-0.102031	1.23179	-0.284147	1.30508
-0.473039	1.68142	-0.330527	1.91713	-0.289907	1.71509	-0.171837	2.09144	-0.101256	1.21793	-0.283891	1.29517
-0.472527	1.67746	-0.330403	1.92109	-0.289008	1.72698	-0.171194	2.07955	-0.100736	1.21198	-0.282868	1.29913
-0.472016	1.6735	-0.329628	1.93892	-0.288488	1.70717	-0.17055	2.07163	-0.0994574	1.21991	-0.282736	1.32885
-0.471248	1.66954	-0.328985	1.96071	-0.287977	1.70519	-0.169775	2.07559	-0.0983023	1.22189	-0.281837	1.34865
-0.471124	1.6735	-0.328597	1.98051	-0.287078	1.69925	-0.169132	2.08747	-0.0974031	1.23179	-0.281326	1.36054
-0.470736	1.6735	-0.327954	1.99636	-0.28669	1.70717	-0.16862	2.10332	-0.0963721	1.24169	-0.280682	1.34667
-0.469969	1.65963	-0.32731	2.00428	-0.286047	1.71708	-0.168109	2.08747	-0.0962481	1.24169	-0.279403	1.32092
-0.469589	1.64973	-0.326535	2.00428	-0.285535	1.71708	-0.167721	2.07757	-0.0958605	1.23179	-0.278884	1.32488
-0.468814	1.65369	-0.32576	2.02409	-0.284512	1.70717	-0.166954	2.06569	-0.0953411	1.22585	-0.277597	1.33677
-0.467915	1.64973	-0.324729	2.03399	-0.284256	1.69529	-0.166442	2.06767	-0.0945659	1.22783	-0.277597	1.37044
-0.467535	1.65369	-0.324605	2.0439	-0.283744	1.69529	-0.165674	2.07955	-0.0943101	1.24367	-0.27631	1.38034
-0.467403	1.65963	-0.324605	2.06371	-0.283364	1.69727	-0.165155	2.0954	-0.0939303	1.26744	-0.276186	1.3744
-0.466636	1.6735	-0.32345	2.07757	-0.283233	1.71509	-0.163357	2.07955	-0.0936744	1.27933	-0.275419	1.34667
-0.46638	1.67746	-0.32255	2.08351	-0.282078	1.72302	-0.162713	2.07361	-0.0926434	1.27537	-0.275419	1.33875
-0.466512	1.67944	-0.322163	2.10134	-0.282589	1.72896	-0.162078	2.06569	-0.0914884	1.25556	-0.274395	1.34271
-0.466512	1.68736	-0.320884	2.10134	-0.28169	1.71906	-0.161054	2.04984	-0.0914884	1.25358	-0.274016	1.37044
-0.465744	1.69529	-0.320496	2.11719	-0.281178	1.71311	-0.160667	2.04588	-0.0900775	1.25556	-0.273628	1.38035
-0.464853	1.69132	-0.319985	2.14096	-0.281178	1.725	-0.159767	2.03598	-0.0902016	1.27537	-0.273116	1.38431
-0.464217	1.68736	-0.319341	2.15482	-0.279636	1.72104	-0.158612	2.02607	-0.0899458	1.29715	-0.272729	1.37044
-0.463194	1.67944	-0.318961	2.17067	-0.278868	1.72896	-0.158488	2.03598	-0.0886589	1.29715	-0.272217	1.36054
-0.462302	1.66359	-0.31845	2.18453	-0.277845	1.72698	-0.157457	2.02211	-0.0885272	1.29517	-0.271705	1.3645
-0.461791	1.65963	-0.316907	2.17463	-0.277581	1.73094	-0.157589	2.01815	-0.0872403	1.2714	-0.270938	1.37638
-0.461411	1.66359	-0.316132	2.18453	-0.277202	1.74282	-0.157078	2.00428	-0.0868527	1.26744	-0.269915	1.39223
-0.461798	1.67548	-0.315496	2.20236	-0.275915	1.7349	-0.156047	1.98051	-0.0862093	1.28329	-0.269403	1.40412
-0.461667	1.68538	-0.31524	2.22613	-0.275791	1.74282	-0.156426	1.99438	-0.0850543	1.28923	-0.268891	1.40808
-0.461023	1.68538	-0.314729	2.25584	-0.27438	1.74282	-0.15514	2.00428	-0.0847985	1.30904	-0.268248	1.40412
-0.460124	1.69529	-0.313698	2.26178	-0.273612	1.74877	-0.153985	2.01617	-0.0840233	1.31894	-0.267605	1.39223
-0.459349	1.68736	-0.312287	2.2499	-0.272845	1.76065	-0.153473	2.02409	-0.0833799	1.30904	-0.266961	1.37837
-0.458961	1.69133	-0.311388	2.25782	-0.271566	1.76857	-0.15231	1.99042	-0.0832481	1.3031	-0.265674	1.39223
-0.458194	1.70123	-0.311132	2.27961	-0.27131	1.77254	-0.15193	1.97853	-0.0818372	1.29517	-0.264775	1.40411
-0.45755	1.70123	-0.309853	2.30338	-0.269899	1.76065	-0.151543	1.97655	-0.0813178	1.30508	-0.26414	1.416
-0.456527	1.69529	-0.308954	2.3212	-0.270023	1.76659	-0.150512	1.98844	-0.0808062	1.33083	-0.263372	1.4259
-0.45614	1.70123	-0.308698	2.31922	-0.269512	1.76659	-0.150132	2.0023	-0.0796512	1.34271	-0.262341	1.41798
-0.45576	1.70519	-0.307155	2.30932	-0.269256	1.7765	-0.148845	1.9924	-0.0792636	1.34866	-0.261829	1.40213
-0.455628	1.72104	-0.306388	2.3113	-0.269256	1.79234	-0.147558	1.96071	-0.0783644	1.34866	-0.261062	1.39421
-0.455109	1.72698	-0.306388	2.32913	-0.268481	1.79829	-0.147558	1.94684	-0.0770775	1.34866	-0.260938	1.41402
-0.454085	1.71509	-0.306388	2.35488	-0.268736	1.80621	-0.146527	1.91911	-0.0760465	1.34866	-0.260171	1.43581
-0.454085	1.725	-0.306388	2.38063	-0.267845	1.80423	-0.14614	1.92505	-0.0756667	1.36252	-0.259403	1.44769
-0.453829	1.73886	-0.306008	2.39845	-0.267078	1.80225	-0.145496	1.93496	-0.0745116	1.37044	-0.259403	1.44175
-0.451651	1.72698	-0.304465	2.39845	-0.266442	1.80819	-0.144853	1.92703	-0.0746434	1.38629	-0.25876	1.42987
-0.45076	1.73094	-0.30369	2.39647	-0.265798	1.82206	-0.144465	1.90921	-0.0741318	1.39223	-0.257605	1.41402
-0.450636	1.73886	-0.302915	2.41034	-0.265287	1.83196	-0.143434	1.87751	-0.0733566	1.39025	-0.257349	1.41996
-0.449736	1.73886	-0.302016	2.4143	-0.265031	1.83394	-0.143178	1.86365	-0.0731008	1.39025	-0.256837	1.44571
-0.448969	1.74084	-0.301504	2.42817	-0.265411	1.8379	-0.142667	1.86563	-0.0723334	1.38827	-0.25607	1.47344
-0.448202	1.75867	-0.300992	2.44401	-0.264256	1.83196	-0.141767	1.87553	-0.0722016	1.40214	-0.255814	1.47938
-0.446783	1.76263	-0.299837	2.45392	-0.264388	1.8478	-0.140481	1.86761	-0.0715582	1.416	-0.255047	1.4675
-0.445752	1.75867	-0.299581	2.46976	-0.264008	1.85375	-0.140605	1.85771	-0.0711706	1.42392	-0.254791	1.45363
-0.445752	1.76461	-0.299581	2.47967	-0.263744	1.86365	-0.139961	1.83196	-0.070783	1.43383	-0.254147	1.44373
-0.445628	1.76461	-0.29907	2.47967	-0.263101	1.88742	-0.139318	1.81017	-0.0698837	1.41996	-0.253628	1.4675
-0.444729	1.75273	-0.298426	2.48561	-0.261946	1.8894	-0.139062	1.80027	-0.0696279	1.40808	-0.252473	1.49919
-0.444473	1.75867	-0.297783	2.49947	-0.261558	1.89534	-0.138287	1.79828	-0.0693721	1.40808	-0.252085	1.5289
-0.443829	1.76659	-0.297271	2.51928	-0.261047	1.88742	-0.137643	1.80027	-0.0682171	1.41996	-0.25093	1.52692
-0.44293	1.77848	-0.296636	2.53513	-0.25976	1.88544	-0.137132	1.79234	-0.0671938	1.41798	-0.250419	1.51306
-0.442295	1.78838	-0.295612	2.53711	-0.25976	1.90525	-0.136488	1.77254	-0.066938	1.42788	-0.249	1.49325
-0.442171	1.80225	-0.295101	2.53711	-0.258736	1.91713	-0.135969	1.75075	-0.0664264	1.42392	-0.248612	1.50117
-0.440884	1.80225	-0.294721	2.54503	-0.258225	1.92902	-0.135457	1.73094	-0.065783	1.41402	-0.247969	1.5289
-0.440372	1.80621	-0.293954	2.55493	-0.257326	1.93892	-0.135333	1.71906	-0.0653954	1.42392	-0.247581	1.55267
-0.440628	1.83394	-0.292667	2.56286	-0.25655	1.94486	-0.13469	1.72104	-0.0642403	1.4259	-0.246682	1.56654
-0.439985	1.84582	-0.292923	2.58861	-0.256031	1.9508	-0.133659	1.71113	-0.0639845	1.43581	-0.246419	1.55267
-0.439085	1.85771	-0.292279	2.59653	-0.255519	1.95477	-0.133147	1.70717	-0.0634729	1.44373	-0.245783	1.54277
-0.438574	1.87553	-0.291248	2.59851	-0.255519	1.97061	-0.13276	1.70915	-0.0629535	1.44769	-0.24514	1.54871
-0.437674	1.88148	-0.291248	2.60247	-0.25514	1.98844	-0.13224	1.70321	-0.0637287	1.45363	-0.244504	1.57248
-0.437031	1.8894	-0.290612	2.61238	-0.25424	2.00032	-0.131853	1.6834	-0.0630853	1.44769	-0.244248	1.59625
-0.436395	1.90326	-0.289713	2.62426	-0.254109	2.01221	-0.130954	1.66954	-0.0620543	1.42788	-0.243349	1.60813
-0.435109	1.91911	-0.289202	2.64803	-0.253209	2.00627	-0.130442	1.6735	-0.0611551	1.4259	-0.243349	1.61407
-0.433954	1.92901	-0.288814	2.6619	-0.252434	2.00429	-0.129543	1.67944	-0.0603799	1.42788	-0.242194	1.59427
-0.433566	1.94684	-0.288171	2.66388	-0.251923	2.01617	-0.128008	1.67746	-0.0603799	1.43977	-0.24155	1.59427
-0.433178	1.97061	-0.287271	2.65794	-0.251023	2.02409	-0.128008	1.67548	-0.0602481	1.44967	-0.240395	1.59229
-0.432155	1.98646	-0.286372	2.65794	-0.250388	2.04192	-0.126985	1.65369	-0.0594806	1.44967	-0.24014	1.61011
-0.430876	2.00428	-0.286372	2.67972	-0.25	2.06173	-0.125954	1.63586	-0.0588372	1.43779	-0.239109	1.622
-0.43062	2.03399	-0.285605	2.69557	-0.248333	2.0538	-0.12531	1.64379	-0.0584496	1.43779	-0.238209	1.63784
-0.429721	2.05182	-0.284837	2.70547	-0.248078	2.05578	-0.124023	1.64577	-0.0570388	1.43185	-0.237954	1.64379
-0.429078	2.07361	-0.284961	2.7134	-0.24769	2.05777	-0.123124	1.64775	-0.0560155	1.42194	-0.23693	1.63388
-0.428434	2.08946	-0.284318	2.71934	-0.246915	2.06371	-0.123248	1.64577	-0.0553721	1.42986	-0.236806	1.62794
-0.427798	2.09936	-0.283163	2.7134	-0.247178	2.08153	-0.121581	1.61606	-0.0549845	1.43581	-0.235907	1.61804
-0.427419	2.12511	-0.282651	2.71736	-0.247178	2.0954	-0.121194	1.59427	-0.0553721	1.43977	-0.235651	1.62596
-0.427031	2.15878	-0.282271	2.74113	-0.247054	2.1053	-0.120938	1.59229	-0.0547287	1.42986	-0.234752	1.63982
-0.426008	2.18255	-0.281504	2.75103	-0.246155	2.11521	-0.119783	1.58635	-0.0534496	1.41402	-0.234109	1.65369
-0.425876	2.21424	-0.281504	2.75301	-0.245512	2.11521	-0.120047	1.60021	-0.0528062	1.4061	-0.233845	1.64775
-0.425233	2.24198	-0.281372	2.76094	-0.245643	2.12313	-0.119915	1.60417	-0.0529303	1.416	-0.232434	1.61804
-0.423822	2.25782	-0.280729	2.76886	-0.245132	2.12709	-0.118891	1.57842	-0.0524186	1.42788	-0.232178	1.61605
-0.423698	2.28555	-0.279442	2.76688	-0.244744	2.13304	-0.119279	1.5705	-0.0517752	1.42788	-0.231411	1.62002
-0.423186	2.30932	-0.279442	2.77876	-0.244233	2.14888	-0.118124	1.5606	-0.0512636	1.42987	-0.231023	1.64775
-0.421907	2.32517	-0.27893	2.7847	-0.243333	2.15878	-0.117357	1.5606	-0.0502403	1.41996	-0.230248	1.66359
-0.421651	2.34894	-0.278163	2.79065	-0.242434	2.16473	-0.116969	1.57644	-0.0494729	1.41798	-0.229612	1.66557
-0.42114	2.36082	-0.277643	2.79065	-0.241667	2.15879	-0.115682	1.57644	-0.0489613	1.41996	-0.228969	1.6418
-0.42024	2.36676	-0.276868	2.80055	-0.241411	2.15879	-0.115171	1.56456	-0.0485737	1.42987	-0.228581	1.62596
-0.42024	2.38063	-0.275837	2.79857	-0.240891	2.15086	-0.114271	1.54475	-0.0474186	1.43581	-0.228326	1.622
-0.419605	2.4044	-0.275326	2.80253	-0.240256	2.1568	-0.113752	1.53287	-0.046907	1.43185	-0.227682	1.63784
-0.418574	2.42222	-0.275202	2.81045	-0.239992	2.17661	-0.113372	1.53683	-0.0466512	1.42788	-0.227039	1.65765
-0.417419	2.43213	-0.274302	2.81244	-0.238837	2.19246	-0.112985	1.54277	-0.0453644	1.42194	-0.226271	1.66161
-0.416388	2.44005	-0.273915	2.83026	-0.238202	2.19642	-0.112217	1.54673	-0.0448527	1.42194	-0.226016	1.64775
-0.415233	2.44797	-0.273147	2.83224	-0.237558	2.19048	-0.112085	1.55267	-0.0444651	1.41798	-0.225372	1.62992
-0.415364	2.46184	-0.272512	2.8263	-0.236791	2.17463	-0.11093	1.54673	-0.0440853	1.4259	-0.224217	1.62002
-0.415496	2.48759	-0.272643	2.83818	-0.236535	2.17859	-0.110806	1.54871	-0.0435737	1.44571	-0.223194	1.62596
-0.414597	2.50343	-0.271876	2.84016	-0.234992	2.17661	-0.110039	1.54277	-0.0425427	1.44373	-0.222558	1.64775
-0.413829	2.50938	-0.27162	2.83422	-0.235124	2.1984	-0.109016	1.53683	-0.0417752	1.44373	-0.221535	1.65765
-0.413574	2.52324	-0.271488	2.85205	-0.234093	2.21028	-0.108628	1.53881	-0.0412558	1.43977	-0.221403	1.65369
-0.41345	2.55295	-0.270465	2.87384	-0.233705	2.20632	-0.107729	1.54079	-0.0401008	1.42987	-0.22038	1.63586
-0.41345	2.57474	-0.270078	2.89563	-0.233581	2.20632	-0.107341	1.54475	-0.0399768	1.43185	-0.219481	1.622
-0.412419	2.58267	-0.269178	2.90553	-0.232682	2.19642	-0.106698	1.55663	-0.0394651	1.43779	-0.219481	1.61804
-0.411008	2.58861	-0.268403	2.90157	-0.232558	2.21028	-0.105031	1.54079	-0.0389535	1.44769	-0.218326	1.62398
-0.41062	2.60644	-0.268271	2.91345	-0.231923	2.22019	-0.104132	1.52494	-0.0385659	1.4576	-0.218202	1.6418
-0.409853	2.62822	-0.267248	2.93524	-0.231287	2.23603	-0.104256	1.53286	-0.0380543	1.4576	-0.217302	1.63388
-0.408186	2.63813	-0.266093	2.94911	-0.231411	2.24198	-0.102713	1.53683	-0.037031	1.45363	-0.216791	1.62992
-0.407287	2.64605	-0.265961	2.96495	-0.231031	2.24594	-0.10207	1.55465	-0.0361318	1.45363	-0.21576	1.61011
-0.407163	2.66784	-0.265062	2.97089	-0.230256	2.24	-0.101426	1.56456	-0.0347132	1.45363	-0.215767	1.61011
-0.407295	2.68765	-0.26455	2.96891	-0.230388	2.24	-0.100659	1.55465	-0.0343334	1.4675	-0.214357	1.61407
-0.40614	2.69557	-0.264163	2.97684	-0.228845	2.23801	-0.100923	1.55069	-0.0336899	1.47542	-0.214101	1.62398
-0.405884	2.71142	-0.263008	2.99466	-0.228845	2.25188	-0.100667	1.54871	-0.0326667	1.47542	-0.213581	1.62992
-0.405116	2.73122	-0.262752	3.01249	-0.227814	2.26376	-0.0997675	1.55267	-0.0331783	1.48929	-0.212938	1.6319
-0.404597	2.75301	-0.262109	3.01843	-0.227302	2.26772	-0.0989923	1.56852	-0.0322791	1.48929	-0.212426	1.62002
-0.403698	2.76093	-0.261085	3.02239	-0.227178	2.28159	-0.0984806	1.58238	-0.0318992	1.49919	-0.211527	1.60615
-0.403186	2.77282	-0.260574	3.03032	-0.226279	2.27565	-0.0975814	1.5804	-0.0307442	1.50513	-0.211016	1.59427
-0.403054	2.78668	-0.260318	3.0422	-0.226411	2.26574	-0.096938	1.56258	-0.0302248	1.51108	-0.210504	1.58832
-0.401643	2.79461	-0.259806	3.05607	-0.225512	2.2598	-0.0972016	1.5606	-0.0298372	1.52098	-0.209605	1.58832
-0.401008	2.80253	-0.259031	3.07191	-0.224868	2.27169	-0.0955349	1.56456	-0.0292016	1.52494	-0.209093	1.60615
-0.400496	2.81838	-0.259287	3.08974	-0.223457	2.28951	-0.0950155	1.57446	-0.0284264	1.52494	-0.208457	1.61011
-0.399473	2.82828	-0.258775	3.09172	-0.222946	2.30338	-0.0945039	1.58436	-0.0275349	1.52494	-0.207938	1.59823
-0.398318	2.83224	-0.257488	3.09568	-0.222302	2.30932	-0.0933489	1.57446	-0.0268915	1.52098	-0.207558	1.56852
-0.397938	2.83819	-0.256713	3.10955	-0.221915	2.29942	-0.0936124	1.5606	-0.0261241	1.53286	-0.206783	1.56257
-0.397419	2.84809	-0.255938	3.11945	-0.221016	2.28159	-0.0928372	1.54475	-0.0257365	1.55663	-0.206403	1.57248
-0.396651	2.86195	-0.255163	3.13134	-0.220636	2.27565	-0.0927054	1.54673	-0.0248372	1.5705	-0.205636	1.59031
-0.39614	2.8778	-0.254775	3.15114	-0.220248	2.29149	-0.0924496	1.55465	-0.0248372	1.57842	-0.205512	1.60615
-0.395372	2.8877	-0.254132	3.16303	-0.219612	2.30932	-0.091938	1.56456	-0.0244496	1.58832	-0.204992	1.59229
-0.394597	2.89365	-0.253101	3.17095	-0.22	2.33111	-0.0905272	1.56456	-0.0230388	1.57842	-0.205124	1.58238
-0.393954	2.89959	-0.252977	3.18482	-0.219233	2.33903	-0.0901396	1.56456	-0.0222713	1.59229	-0.204101	1.56257
-0.392798	2.90553	-0.251822	3.19274	-0.218202	2.32715	-0.0898837	1.5606	-0.0209923	1.60021	-0.203845	1.57248
-0.392023	2.91147	-0.250667	3.19472	-0.217814	2.32913	-0.0887287	1.55465	-0.0202248	1.61605	-0.202946	1.58832
-0.391248	2.92138	-0.250667	3.20462	-0.216791	2.31526	-0.0883411	1.56852	-0.0195814	1.6319	-0.202558	1.61209
-0.390736	2.92732	-0.249891	3.2066	-0.216403	2.32715	-0.087062	1.57248	-0.0189458	1.63388	-0.201783	1.60813
-0.390473	2.93722	-0.248736	3.20462	-0.216147	2.35686	-0.0866744	1.58238	-0.018814	1.62992	-0.201403	1.5903
-0.389574	2.93722	-0.248225	3.20859	-0.215504	2.36478	-0.0861628	1.58635	-0.0181706	1.62794	-0.200504	1.56654
-0.388543	2.93722	-0.247202	3.21057	-0.215248	2.36676	-0.084752	1.57842	-0.0182946	1.63784	-0.199736	1.55069
-0.387907	2.94515	-0.246558	3.21453	-0.214357	2.35092	-0.0842403	1.58635	-0.017783	1.64775	-0.198713	1.56059
-0.386876	2.95703	-0.246047	3.23236	-0.213326	2.33507	-0.0830853	1.59625	-0.0170155	1.65369	-0.19845	1.57842
-0.386101	2.96693	-0.245147	3.2482	-0.212558	2.34695	-0.0816744	1.60417	-0.0165039	1.66755	-0.197938	1.5903
-0.385333	2.96693	-0.244504	3.25018	-0.212302	2.36874	-0.0811628	1.61408	-0.0158682	1.67152	-0.197682	1.57446
-0.384434	2.96891	-0.244248	3.25612	-0.211791	2.38261	-0.0801396	1.61606	-0.0153566	1.66755	-0.197039	1.55069
-0.383147	2.96693	-0.243217	3.26207	-0.211023	2.37865	-0.0792403	1.61408	-0.0142016	1.65567	-0.196659	1.53682
-0.382504	2.97486	-0.242062	3.25811	-0.210248	2.3727	-0.0774419	1.60417	-0.0139458	1.65369	-0.19576	1.54277
-0.381992	2.9808	-0.241798	3.25612	-0.210124	2.3628	-0.0774419	1.62002	-0.0135582	1.66359	-0.195504	1.55267
-0.381357	2.98872	-0.241798	3.26801	-0.209357	2.35488	-0.0771861	1.6319	-0.0131783	1.67944	-0.194481	1.56455
-0.379814	2.98476	-0.240775	3.27395	-0.208326	2.35884	-0.0761551	1.63784	-0.0130543	1.69528	-0.194225	1.57248
-0.379047	2.98872	-0.240899	3.28188	-0.207938	2.38063	-0.0757675	1.65171	-0.0115116	1.68736	-0.193705	1.56455
-0.378016	2.9907	-0.240388	3.27395	-0.207171	2.39251	-0.0746124	1.65171	-0.0108682	1.66953	-0.19345	1.56257
-0.37724	2.99466	-0.239876	3.26801	-0.206147	2.39449	-0.0734574	1.64577	-0.00996901	1.65369	-0.19255	1.55861
-0.376853	3.00655	-0.239364	3.27593	-0.20538	2.39647	-0.0734574	1.66161	-0.00919382	1.65171	-0.191783	1.56059
-0.375822	3.00853	-0.238721	3.27791	-0.20486	2.38063	-0.0723023	1.65765	-0.00881397	1.6735	-0.19114	1.56653
-0.37569	3.02834	-0.237822	3.26999	-0.204992	2.38261	-0.0719147	1.67152	-0.00740312	1.67548	-0.19024	1.57842
-0.374923	3.0323	-0.238078	3.28187	-0.204225	2.38063	-0.0710155	1.67944	-0.00727909	1.67944	-0.189853	1.5903
-0.373767	3.01843	-0.237698	3.28187	-0.203194	2.38855	-0.0696047	1.6834	-0.00664343	1.66755	-0.189209	1.58436
-0.373	3.01249	-0.237178	3.27395	-0.203194	2.41232	-0.069093	1.69529	-0.00600777	1.65765	-0.189209	1.57842
-0.371721	3.00853	-0.236667	3.27395	-0.201519	2.41034	-0.0673023	1.69132	-0.00562793	1.65963	-0.187923	1.57446
-0.370954	3.01645	-0.235767	3.26801	-0.201132	2.40638	-0.0671783	1.69331	-0.00498452	1.65963	-0.187667	1.5804
-0.370698	3.02636	-0.235124	3.26405	-0.201	2.40043	-0.0673101	1.70321	-0.00408529	1.65765	-0.187155	1.60417
-0.36993	3.0323	-0.234481	3.26603	-0.200101	2.38855	-0.0669225	1.69925	-0.00293025	1.66755	-0.186899	1.63586
-0.369163	3.03032	-0.234093	3.26207	-0.200225	2.39449	-0.0669225	1.70915	-0.00229459	1.66359	-0.186	1.63784
-0.368519	3.02636	-0.23345	3.2581	-0.199581	2.40638	-0.0660233	1.70717	-0.00165118	1.65567	-0.186256	1.64378
-0.367752	3.03428	-0.233318	3.25018	-0.198814	2.41826	-0.0644884	1.69133	-0.00127134	1.6418	-0.184581	1.62596
-0.36724	3.04022	-0.233062	3.25216	-0.198047	2.42618	-0.063845	1.69529	-0.000891493	1.62794	-0.183806	1.63388
-0.365705	3.0422	-0.232419	3.25018	-0.196891	2.42618	-0.0623023	1.69331	-0.000248082	1.6319	-0.182519	1.6418
-0.36493	3.05211	-0.23255	3.25414	-0.196512	2.42024	-0.0621783	1.70519	0.00116277	1.64378	-0.182008	1.67349
-0.364419	3.04616	-0.231651	3.2482	-0.195225	2.40638	-0.0617907	1.71906	0.0016744	1.65369	-0.180977	1.68934
-0.362884	3.02636	-0.230752	3.23631	-0.194713	2.41034	-0.0603799	1.71311	0.00179843	1.65171	-0.180333	1.6933
-0.36224	3.03428	-0.23024	3.22839	-0.194457	2.43015	-0.0602558	1.72104	0.00192246	1.63982	-0.179302	1.68142
-0.361729	3.03824	-0.229217	3.21849	-0.193426	2.44005	-0.0593566	1.71113	0.00231006	1.62794	-0.179047	1.6834
-0.360442	3.03824	-0.228698	3.20264	-0.193295	2.44797	-0.058845	1.71113	0.00269765	1.62596	-0.177504	1.6933
-0.360954	3.05012	-0.229209	3.20462	-0.192395	2.43411	-0.0582016	1.72302	0.00398448	1.62398	-0.177372	1.71905
-0.360434	3.05805	-0.227798	3.20066	-0.191628	2.41232	-0.0570465	1.73094	0.00437207	1.6319	-0.176473	1.74282
-0.359147	3.0422	-0.226775	3.18481	-0.190985	2.4143	-0.0565349	1.74084	0.00513951	1.6319	-0.176341	1.7547
-0.35876	3.04022	-0.226256	3.18085	-0.190085	2.42817	-0.0555039	1.73094	0.00539533	1.63388	-0.174923	1.7448
-0.358372	3.05211	-0.225612	3.17689	-0.188806	2.43807	-0.0543489	1.70717	0.00565889	1.62794	-0.175047	1.74282
-0.35786	3.04616	-0.225225	3.17689	-0.188295	2.44995	-0.0542171	1.70519	0.00694572	1.60615	-0.174016	1.74282
-0.35786	3.04616	-0.225357	3.17293	-0.187395	2.44599	-0.0538295	1.71509	0.00733331	1.60021	-0.173628	1.76065
-0.358124	3.05607	-0.224845	3.17293	-0.187008	2.44797	-0.0526744	1.71906	0.00784494	1.61605	-0.172729	1.78244
-0.356589	3.04616	-0.224078	3.17491	-0.186628	2.43411	-0.0516512	1.72302	0.00861238	1.62596	-0.172605	1.80621
-0.355814	3.04616	-0.222798	3.17491	-0.186372	2.43213	-0.0504961	1.71311	0.0088682	1.63586	-0.171705	1.80621
-0.35607	3.06795	-0.221512	3.16303	-0.185729	2.44995	-0.0492171	1.69529	0.00937982	1.63388	-0.171961	1.79432
-0.354915	3.07389	-0.220488	3.14718	-0.185093	2.4658	-0.0485737	1.68142	0.010155	1.622	-0.17145	1.78838
-0.35376	3.07191	-0.219713	3.13728	-0.184574	2.47967	-0.047938	1.68142	0.0106666	1.60813	-0.170806	1.78442
-0.353372	3.07389	-0.219326	3.12935	-0.184062	2.48561	-0.0471706	1.68142	0.011186	1.61209	-0.17055	1.79828
-0.352209	3.06993	-0.219194	3.12935	-0.183163	2.48363	-0.0465272	1.68538	0.0116977	1.62596	-0.169783	1.81017
-0.35131	3.06399	-0.218938	3.12341	-0.182264	2.48363	-0.0461473	1.68142	0.0124651	1.64378	-0.169271	1.81809
-0.350798	3.06597	-0.218163	3.11153	-0.182008	2.48561	-0.0452481	1.6834	0.0129767	1.65369	-0.168248	1.81413
-0.349643	3.05805	-0.217519	3.09568	-0.181752	2.49749	-0.0437054	1.67548	0.0137442	1.64576	-0.167736	1.81215
-0.349008	3.04814	-0.216496	3.0838	-0.180729	2.51136	-0.0430698	1.66954	0.014	1.62596	-0.166581	1.80818
-0.347853	3.04616	-0.215341	3.07191	-0.180605	2.52126	-0.0426899	1.68538	0.014124	1.61407	-0.16607	1.82997
-0.347473	3.05211	-0.215217	3.06795	-0.179574	2.53315	-0.0416667	1.68142	0.0145116	1.60813	-0.165295	1.83195
-0.346829	3.05409	-0.214829	3.06399	-0.178938	2.53909	-0.0405116	1.6735	0.0151473	1.62002	-0.165295	1.8478
-0.345674	3.04616	-0.213798	3.0521	-0.178419	2.54107	-0.0402558	1.67548	0.0168217	1.63982	-0.164132	1.84384
-0.345163	3.03032	-0.212643	3.04022	-0.177775	2.54107	-0.0394884	1.66756	0.0175891	1.64378	-0.163752	1.8478
-0.344899	3.02438	-0.211357	3.02635	-0.177395	2.55097	-0.0392326	1.65963	0.0174573	1.65171	-0.16324	1.83393
-0.343488	3.01249	-0.210969	3.02041	-0.17714	2.56286	-0.0384651	1.64973	0.017969	1.6418	-0.162217	1.83592
-0.342977	3.00655	-0.211101	3.01447	-0.17676	2.58069	-0.0376977	1.64181	0.0187364	1.63982	-0.161186	1.84186
-0.342977	3.00259	-0.210078	2.99466	-0.175985	2.59257	-0.0376977	1.65765	0.0197674	1.6418	-0.16055	1.86167
-0.34131	2.97288	-0.210078	2.98872	-0.176372	2.60842	-0.0365427	1.66162	0.020279	1.65765	-0.159651	1.87355
-0.340791	2.94713	-0.209566	2.98674	-0.175473	2.59851	-0.0358992	1.66954	0.0205349	1.67944	-0.158496	1.88345
-0.341302	2.93524	-0.208411	2.96693	-0.174705	2.59257	-0.034876	1.65567	0.0216899	1.68736	-0.157473	1.88543
-0.340279	2.92534	-0.208147	2.95703	-0.174705	2.6104	-0.0343644	1.63785	0.0222015	1.6933	-0.156574	1.88543
-0.339124	2.91543	-0.207372	2.94316	-0.17355	2.61832	-0.0333411	1.63388	0.0225891	1.6933	-0.155543	1.87949
-0.338612	2.89761	-0.207116	2.93524	-0.173039	2.63219	-0.0330853	1.64379	0.0227209	1.69925	-0.155287	1.89336
-0.337969	2.87384	-0.20686	2.93128	-0.172527	2.64209	-0.0324496	1.66161	0.0233643	1.72103	-0.154124	1.90524
-0.336682	2.85007	-0.206481	2.9293	-0.171364	2.63813	-0.0323178	1.67746	0.0242635	1.74678	-0.154124	1.92109
-0.336039	2.84016	-0.205713	2.93326	-0.170333	2.63417	-0.0312868	1.66954	0.0255504	1.77451	-0.153225	1.92505
-0.335651	2.8263	-0.204682	2.9293	-0.170202	2.63021	-0.0303876	1.64577	0.0264496	1.79432	-0.152969	1.92505
-0.334496	2.80649	-0.203395	2.92533	-0.169558	2.63615	-0.029876	1.64775	0.0267132	1.81017	-0.152457	1.91713
-0.333473	2.7847	-0.201729	2.91543	-0.168535	2.65199	-0.0291008	1.65171	0.0272248	1.81809	-0.151558	1.92109
[truncated: 33,002 more rows]

## Sheet: Fig 6
			Low Density					High Density
	Amplitude	0	1	2	5		0	1	2	5
SSC-1	Force slow	19.705	17.39	15.375	15.12		645.4	221.55	152	128.9
	Force fast	19.015	16.625	14.83	13.505		627.15	251.7	165.55	137.35
	Amplitude	0	1	2	5		0	1	2	5
SSC-2	Force slow	39.855	25.86	20.51	17.27		818.85	133.3	106.05	89.555
	Force fast	38.63	28.58	23.51	19.365		882.05	248.8	166.95	117.4
	Amplitude	0	1	2	5		0	1	2	5
SSC-3	Force slow	22.665	13.06	9.919	9.0315		412.25	159.8	118.55	96.71
	Force fast	20.2	13.42	11.885	11.005		412.55	185.3	129.45	97.895
	Amplitude	0	1	2	5		0	1	2	5
ES-3	Force slow	52.935	22	18.475	14.825		1500	304.5	195.4	125.05
	Force fast	46.18	24.75	20.39	20.09		1348.5	395.3	247.25	161.65
	Amplitude	0	1	2	5		0	1	2	5
BP	Force slow	26.125	9.3435	8.376	6.992		571.25	67.73	55.065	47.045
	Force fast	24.32	10.327	9.6495	9.172		531.7	93.225	71.75	62.51

## Sheet: Fig 7a
Amplitude	0	0.4	0.5	0.6	0.7	0.8	0.9	1	1.2	1.4	1.6	1.8	2
Actuator Power	3.226	2.463	2.357	2.26	2.091	2.008	1.914	1.798	1.738	1.411	1.478	1.435	1.425
Ultrasonic Power	0.02224	0.7817	1.165	1.381	1.832	2.334	2.29	3.152	3.812	4.593	6.393	7.865	9.44
Combined Power	3.248	3.245	3.522	3.641	3.923	4.341	4.204	4.95	5.55	6.005	7.871	9.3	10.87

## Sheet: Fig 7b
Amplitude	0	0.4	0.5	0.6	0.7	0.8	0.9	1	1.2	1.4	1.6	1.8	2
Actuator Power	4.6	2.659	2.371	2.127	1.969	1.658	1.777	1.422	1.351	1.226	1.045	0.9301	0.8898
Ultrasonic Power	0.00966	0.6846	1.021	1.184	1.676	2.049	2.257	2.828	3.44	4.413	5.882	7.176	8.432
Combined Power	4.61	3.343	3.392	3.311	3.645	3.706	4.034	4.25	4.791	5.639	6.927	8.106	9.322

## Sheet: Fig 8
1 g	Ultrasonic Amplitude	0	0.4	0.5	0.6	0.8	1.2	1.6
	Peak Penetration Force	362.153	208.54	173.556	164.687	124.641	96.9096	77.6158
1.5 g	Ultrasonic Amplitude	0	0.4	0.5	0.6	0.8	1.2	1.6
	Peak Penetration Force	544.658	334.713	295.205	270.023	216.612	177.129	133.34
2 g	Ultrasonic Amplitude	0	0.4	0.5	0.6	0.8	1.2	1.6
	Peak Penetration Force	591.801	392.708	353.805	325.876	254.156	197.421	155.696
3 g	Ultrasonic Amplitude	0	0.4	0.5	0.6	0.8	1.2	1.6
	Peak Penetration Force	682.976	443.731	394.189	368.24	303.217	249.262	194.176
5 g	Ultrasonic Amplitude	0	0.4	0.5	0.6	0.8	1.2	1.6
	Peak Penetration Force	823.751	590.039	528.56	502.141	411.828	341.025	255.758
7 g	Ultrasonic Amplitude	0	0.4	0.5	0.6	0.8	1.2	1.6
	Peak Penetration Force	979.205	698.151	633.83	606.286	512.483	416.073	310.28
10 g	Ultrasonic Amplitude	0	0.4	0.5	0.6	0.8	1.2	1.6
	Peak Penetration Force	1183.42	853.164	806.591	776.933	662.183	526.779	402.558

## Sheet: Fig 9
1 g	Ultrasonic Amplitude	0	0.4	0.5	0.6	0.8	1.2	1.6
	Normalised Penetration Force	1	0.575835	0.479234	0.454746	0.344167	0.267593	0.214318
1.5 g	Ultrasonic Amplitude	0	0.4	0.5	0.6	0.8	1.2	1.6
	Normalised Penetration Force	1	0.614537	0.542	0.495766	0.397703	0.325211	0.244813
2 g	Ultrasonic Amplitude	0	0.4	0.5	0.6	0.8	1.2	1.6
	Normalised Penetration Force	1	0.663582	0.597846	0.550652	0.429462	0.333594	0.263088
3 g	Ultrasonic Amplitude	0	0.4	0.5	0.6	0.8	1.2	1.6
	Normalised Penetration Force	1	0.649702	0.577164	0.53917	0.443964	0.364964	0.284309
5 g	Ultrasonic Amplitude	0	0.4	0.5	0.6	0.8	1.2	1.6
	Normalised Penetration Force	1	0.716283	0.64165	0.609578	0.499942	0.413991	0.31048
7 g	Ultrasonic Amplitude	0	0.4	0.5	0.6	0.8	1.2	1.6
	Normalised Penetration Force	1	0.712977	0.64729	0.619161	0.523367	0.424909	0.316869
10 g	Ultrasonic Amplitude	0	0.4	0.5	0.6	0.8	1.2	1.6
	Normalised Penetration Force	1	0.720931	0.681576	0.656515	0.55955	0.445133	0.340165
1 g		1	1.73661	2.08666	2.19903	2.90557	3.73701	4.66597		Note: The proper normalised penetration forces shown above
1.5 g		1	1.62724	1.84502	2.01708	2.51444	3.07493	4.08475		are purely the reciprocal of the values shown here.
2 g		1	1.50697	1.67267	1.81603	2.3285	2.99766	3.80101		Disgregard these values when considering the figures in the paper
3 g		1	1.53917	1.73261	1.8547	2.25243	2.74	3.5173
5 g		1	1.3961	1.55848	1.64048	2.00023	2.41551	3.22082
7 g		1	1.40257	1.5449	1.61509	1.91071	2.35345	3.15587
10 g		1	1.3871	1.46719	1.5232	1.78715	2.24652	2.93975

## Sheet: Fig 10
Apparent Gravity	1	1.5	2	3	5	7	10
Normailsed Force	0.214318	0.244813	0.263088	0.284309	0.31048	0.316869	0.340165
